# Supplementary material for: Using wearable sensors to classify subject-specific running biomechanical gait patterns based on changes in environmental weather conditions
Source: PLoS One. 2018 Sep 18;13(9):e0203839. doi: 10.1371/journal.pone.0203839 (PMC6143236; doi:10.1371/journal.pone.0203839)
Supplement: S1 File — (XLSX) [file pone.0203839.s001.xlsx]

## Sheet: Sheet1
Training data set										Validation data set								Classification Accuracy			0.9142
																		Method 1
Cadence	VOP	Braking	PD	PR	GCT	Weather				Cadence	VOP	Braking	PD	PR	GCT	Weather
173	6.9	0.34	7.4	18.3	254	Winter				179	6.3	0.33	11.2	20	238	Spring
172	7	0.35	8.2	18.1	259	Winter				183	5.9	0.31	12.6	18.8	233	Spring
173	7.4	0.36	8	18.7	257	Winter				183	5.9	0.3	12.6	23.8	237	Spring
168	8.1	0.36	10.1	16.7	257	Winter				183	5.9	0.29	13.2	29.8	239	Spring
169	8	0.34	8.1	19.5	267	Winter				181	5.9	0.31	12.1	19.5	241	Spring
172	7	0.33	7	20.9	259	Winter				177	5.6	0.29	11.6	19.6	252	Spring
175	6.7	0.32	6.9	18.4	250	Winter				177	6.3	0.33	12.8	14.3	246	Spring
174	7.1	0.34	6.4	21.4	249	Winter				178	6.1	0.31	12.3	20.3	240	Spring
171	7.2	0.33	8.5	16.1	256	Winter				180	6	0.31	10.8	23.7	244	Spring
172	7.2	0.32	7.7	18.4	252	Winter				180	6	0.29	12.9	30.2	237	Spring
174	7.1	0.34	7.6	19.9	254	Winter				179	6.3	0.32	15.1	26.1	239	Spring
173	7.3	0.35	7.2	21	250	Winter				179	6.4	0.32	15.1	22.7	233	Spring
175	7	0.34	7.2	21.4	250	Winter				177	6.4	0.33	16.7	23.3	237	Spring
174	7.3	0.34	8.2	22.1	249	Winter				177	6.7	0.34	12.2	13	234	Spring
174	7.3	0.34	7.6	19.1	252	Winter				177	6.5	0.36	12.2	15.1	239	Spring
175	7.4	0.35	7.5	21.3	243	Winter				177	6.4	0.34	11.3	16.4	238	Spring
175	7.3	0.34	7.2	20	243	Winter				172	6.6	0.33	11.3	15.9	249	Spring
174	7.4	0.35	8	22.6	250	Winter				176	6.6	0.35	11.1	15.2	238	Spring
172	7.6	0.35	8.2	21.1	260	Winter				175	6.5	0.34	11.2	16.1	240	Spring
172	7.3	0.34	8.4	19.5	257	Winter				174	6.7	0.35	11.4	15.6	242	Spring
174	7.1	0.35	7.4	20.1	254	Winter				177	6.6	0.36	12.4	17.6	243	Spring
171	7.3	0.35	7.8	20	256	Winter				179	6.4	0.38	12.6	16.8	239	Spring
173	7.1	0.33	7.5	19.9	255	Winter				178	6.3	0.35	12.4	17.4	237	Spring
173	7.2	0.33	7.5	20.3	256	Winter				175	6.4	0.36	12.3	15.9	245	Spring
172	7.6	0.34	8	18.9	253	Winter				174	6.7	0.35	11.1	16.8	248	Spring
171	7.4	0.34	8.2	19.6	257	Winter				173	6.5	0.37	11.3	15.1	252	Spring
173	7.5	0.35	7.5	20	251	Winter				174	6.4	0.33	12.2	17.9	248	Spring
172	7.4	0.33	8	18.5	253	Winter				172	6.5	0.33	12	18.6	250	Spring
170	7.4	0.32	8.1	18.8	257	Winter				170	6.5	0.33	10.6	15.5	252	Spring
172	7.4	0.33	8.4	19.3	256	Winter				171	6.3	0.33	10.6	15.5	253	Spring
170	7.4	0.32	8.6	18.5	255	Winter				173	6.5	0.34	11.1	15	248	Spring
170	7.5	0.34	8.2	18.4	262	Winter				173	6	0.31	10.8	15.8	256	Spring
172	7.6	0.34	7.9	18.1	253	Winter				175	5.9	0.31	10.6	17.3	253	Spring
174	7.2	0.33	7.6	20.9	250	Winter				175	6	0.32	9.6	12.4	251	Spring
174	7.3	0.34	7.4	22.4	249	Winter				173	6.3	0.34	9.6	12.6	255	Spring
174	7.2	0.33	7.5	21.2	252	Winter				175	6.7	0.35	12.4	14.1	240	Spring
173	7.2	0.34	7.3	21.5	252	Winter				174	6.6	0.35	13	15.3	244	Spring
171	7.4	0.34	8.2	18.4	253	Winter				173	6.4	0.34	12.3	20.3	252	Spring
173	7.6	0.33	7.9	20.3	252	Winter				173	6.4	0.33	11.5	17.4	251	Spring
173	7.4	0.34	7.7	20.2	250	Winter				173	6.7	0.35	11.2	12.8	248	Spring
173	7.4	0.33	7.6	22.1	249	Winter				174	6.4	0.34	11.5	13.8	246	Spring
172	7.2	0.33	6.8	20.7	252	Winter				172	6.5	0.34	11.7	13.9	248	Spring
171	7.3	0.36	7.8	23.3	258	Winter				172	6.4	0.34	12.3	15.7	250	Spring
172	7.2	0.35	7.8	22.4	253	Winter				174	6.4	0.35	11.8	15	246	Spring
175	7.7	0.37	6.6	28	250	Winter				174	6.5	0.34	11.6	13.5	249	Spring
176	7.2	0.35	6.8	24	249	Winter				175	6.4	0.34	12.2	17.2	246	Spring
176	7.4	0.35	7.2	21.4	247	Winter				176	6.4	0.35	11.8	15.6	246	Spring
173	7.3	0.34	7.1	24.2	246	Winter				176	6.5	0.34	11.6	15.9	243	Spring
174	7.4	0.34	7.4	22.4	245	Winter				174	6.5	0.35	12.2	17.7	245	Spring
170	7.3	0.32	8	22.6	256	Winter				176	6.6	0.36	12.7	16.3	240	Spring
171	7.4	0.33	8.1	25	246	Winter				176	6.6	0.35	12.9	15.5	242	Spring
170	7.3	0.33	7.7	19.7	249	Winter				175	6.6	0.35	11.2	14.6	241	Spring
174	7	0.33	6.7	19.6	252	Winter				174	6.6	0.36	11.7	14.3	241	Spring
172	7.5	0.36	7	20.9	255	Winter				172	6.3	0.36	10.7	14.1	254	Spring
173	7.4	0.36	6.9	23.7	254	Winter				171	6.1	0.37	7.7	13	262	Spring
173	7.1	0.33	7.3	21.1	251	Winter				172	6.2	0.4	8.5	14.7	263	Spring
172	7.3	0.34	7.9	20.3	252	Winter				171	6.5	0.4	9.3	15.8	261	Spring
171	7.2	0.33	7.7	20.6	253	Winter				170	6.4	0.38	7.7	11.2	261	Spring
173	7.3	0.33	7.8	21.3	252	Winter				169	6.4	0.4	7.4	11.3	265	Spring
170	6.3	0.3	6.3	16.1	260	Winter				173	6.4	0.39	9.5	12.3	257	Spring
177	7.1	0.32	6.9	22	242	Winter				176	6.4	0.29	14.4	16	242	Spring
176	7.2	0.34	6.9	22.6	247	Winter				173	6	0.26	14.2	16.8	252	Spring
175	7.2	0.34	7	23.4	244	Winter				174	5.8	0.23	14.3	16.8	255	Spring
174	7.2	0.34	6.9	24.7	253	Winter				175	5.9	0.24	12.3	16.8	247	Spring
175	7	0.33	7.1	22.3	247	Winter				172	6	0.26	12.6	16.7	254	Spring
175	7.4	0.34	8.5	19.5	241	Winter				174	6.2	0.31	13.2	18	245	Spring
176	7.1	0.34	7.2	21.9	246	Winter				173	6.3	0.32	11.8	14	245	Spring
174	7.1	0.34	7	23	250	Winter				174	6.2	0.33	11.6	14	246	Spring
176	7.1	0.35	7.2	21.3	251	Winter				172	6.4	0.34	11.9	13.3	249	Spring
174	7.1	0.33	7.1	22.9	249	Winter				173	6.4	0.32	11.2	11.7	246	Spring
176	6.9	0.33	7.2	21.6	247	Winter				174	6.2	0.33	11.8	13.1	249	Spring
174	7	0.31	7.4	21.8	246	Winter				173	6.3	0.3	11.4	10.5	248	Spring
176	6.9	0.34	7	22.4	250	Winter				173	6.2	0.31	12	12.1	251	Spring
176	6.9	0.35	7.2	21.9	247	Winter				174	6.3	0.33	12.1	13.6	247	Spring
176	7	0.34	6.9	23.8	246	Winter				173	6.3	0.32	11.2	11	248	Spring
178	6.7	0.34	6.5	22	246	Winter				171	6.4	0.34	12	12	250	Spring
178	7	0.34	7.4	22.4	245	Winter				175	6.3	0.34	11.9	13.1	245	Spring
175	7	0.33	7.2	22.3	248	Winter				173	6.3	0.34	11.5	9.7	249	Spring
176	6.9	0.34	7	22.2	245	Winter				175	6.3	0.34	11.5	11.6	244	Spring
176	6.9	0.34	7.4	20.3	249	Winter				176	6.3	0.33	11.5	11.8	244	Spring
176	6.9	0.33	7.5	23.1	248	Winter				175	6.3	0.33	12	13.7	245	Spring
175	7	0.33	6.9	21.7	247	Winter				175	6.3	0.34	12.6	15.6	243	Spring
176	6.9	0.34	7.1	24.4	248	Winter				177	6.1	0.35	11.7	14.9	244	Spring
177	6.8	0.35	6.9	24.1	247	Winter				176	6.1	0.32	11	15	243	Spring
180	6.8	0.34	7.2	26.2	244	Winter				177	6	0.33	12.1	18.3	239	Spring
177	7	0.35	7.1	22.6	243	Winter				174	6.4	0.34	10.9	14.4	247	Spring
178	6.7	0.35	6.8	26.3	245	Winter				174	6.3	0.33	11.7	15.2	247	Spring
179	6.8	0.34	6.9	25.3	240	Winter				175	6.3	0.34	12.2	15.4	248	Spring
177	6.9	0.34	7.2	26.2	243	Winter				175	6.3	0.35	11.8	18.3	241	Spring
177	6.9	0.33	7	24.2	241	Winter				175	6.4	0.34	12.8	17.8	239	Spring
176	6.9	0.33	7.9	24.6	245	Winter				176	6.1	0.3	15.1	20.4	242	Spring
175	7.1	0.34	7.4	22.3	247	Winter				176	6.3	0.32	12.4	16.3	243	Spring
176	7.2	0.36	7.4	22.6	242	Winter				173	6.3	0.36	12.2	15.5	247	Spring
177	7	0.34	7.5	23.9	243	Winter				177	6.2	0.36	11.5	16.1	244	Spring
177	6.9	0.35	7.2	23.8	247	Winter				176	6.3	0.34	12.1	15.7	244	Spring
177	7	0.35	6.8	23.5	243	Winter				178	6.2	0.34	12.5	19.1	242	Spring
176	7.1	0.35	7.5	22.5	244	Winter				176	6.5	0.35	12.7	19.2	239	Spring
178	7	0.35	7.4	22.4	242	Winter				179	6.5	0.35	13.3	15.9	236	Spring
176	7	0.34	7.9	23.1	247	Winter				178	6.8	0.36	12.7	15	231	Spring
177	7	0.35	8.4	19.9	240	Winter				175	6.9	0.35	10.5	15	240	Spring
176	7.2	0.37	7.5	20.6	241	Winter				175	6.7	0.34	10.4	14.7	241	Spring
176	7.1	0.36	7.7	20.9	243	Winter				170	6.8	0.37	12	13.4	254	Spring
178	6.9	0.35	6.9	21.3	243	Winter				172	6.6	0.34	11.2	10.9	251	Spring
179	6.6	0.33	6.3	22.4	247	Winter				172	7	0.36	11.2	10.3	248	Spring
179	6.4	0.32	6.3	20.1	246	Winter				172	6.7	0.34	11.3	14.3	246	Spring
179	6.8	0.34	7.1	22.9	241	Winter				174	6.5	0.35	12.2	13.7	241	Spring
177	7.1	0.35	7.3	17	244	Winter				172	6.5	0.34	12.7	15.7	246	Spring
174	7.3	0.35	8	16.6	242	Winter				173	6.4	0.32	11.4	16.4	247	Spring
174	7.2	0.36	7.3	15.8	246	Winter				173	6.4	0.33	10.7	14.4	248	Spring
175	7.3	0.36	6.5	14.3	243	Winter				175	6.4	0.36	12.9	18.7	246	Spring
175	6.9	0.34	6.9	16.3	244	Winter				174	6.5	0.37	11.2	14.6	249	Spring
177	6.7	0.34	7.1	17.2	249	Winter				173	6.7	0.4	11.3	11.9	254	Spring
178	6.9	0.36	7	17.8	243	Winter				172	6.7	0.39	11.9	12.4	254	Spring
178	7	0.34	7.1	17.4	245	Winter				173	6.6	0.39	12.4	15.9	249	Spring
176	7.3	0.38	7.5	12.8	248	Winter				173	6.7	0.36	12.1	14.9	249	Spring
174	7.1	0.38	6.6	12.3	252	Winter				174	6.3	0.35	12.1	13.8	247	Spring
174	7	0.4	6.9	13.9	257	Winter				175	6.5	0.35	12.6	16.5	244	Spring
174	7	0.39	6.7	14.6	258	Winter				175	6.7	0.35	13.3	17.1	240	Spring
174	7.2	0.39	7	18.5	256	Winter				178	6.5	0.34	13.6	16.4	239	Spring
173	7.2	0.39	6.5	18.3	259	Winter				175	6.6	0.37	13.8	17.1	245	Spring
174	7.3	0.39	6.8	17.6	252	Winter				173	6.8	0.34	14	16.1	242	Spring
178	6.8	0.33	7.8	21.9	236	Winter				171	7	0.36	15.5	13.7	250	Spring
177	6.2	0.3	8.1	19.5	240	Winter				172	6.7	0.35	14.1	14	252	Spring
173	6.2	0.29	9.2	21	249	Winter				172	6.8	0.37	13.6	15	249	Spring
174	6.4	0.3	8.5	21.1	250	Winter				172	6.8	0.34	13.7	15.9	250	Spring
175	6.5	0.31	9.1	21.6	246	Winter				168	6.8	0.33	12.1	14.3	254	Spring
176	6.8	0.32	7.5	26.4	247	Winter				167	6.7	0.36	10.7	14.7	258	Spring
178	6.8	0.34	7	22.1	244	Winter				168	6.4	0.38	8.8	12.1	268	Spring
179	6.9	0.36	7.3	23.4	242	Winter				171	6.7	0.41	9.8	13.8	261	Spring
177	7	0.37	11.2	47.5	242	Winter				172	6.8	0.4	10.3	13.1	253	Spring
165	6.8	0.27	18.2	63	235	Winter				174	6.6	0.37	12.6	14.9	246	Spring
165	6.1	0.23	8.7	23.2	259	Winter				176	6.7	0.36	12.8	15.4	237	Spring
159	6.7	0.27	5.9	21.8	249	Winter				173	6.6	0.33	13.1	14.7	244	Spring
177	5.4	0.29	6	23.4	248	Winter				173	6.2	0.29	12.9	15.2	254	Spring
175	5.6	0.3	5.3	17.1	256	Winter				176	6.1	0.29	12.7	16.2	242	Spring
178	6	0.33	6.3	18.5	239	Winter				173	6.6	0.33	14.2	17.9	245	Spring
177	6	0.34	7.3	20.4	252	Winter				170	6.8	0.31	15.9	16.3	251	Spring
177	6	0.33	6.6	19.7	243	Winter				172	6.6	0.31	14.5	15.7	248	Spring
178	6	0.32	6.6	19	243	Winter				171	6.3	0.3	15.2	15.1	246	Spring
178	5.8	0.34	6.5	14.8	253	Winter				171	6.2	0.3	14.2	13.8	247	Spring
175	6.2	0.32	9.2	22.9	246	Winter				173	6.4	0.36	11.6	14.2	247	Spring
174	7.3	0.26	11.5	38.1	242	Winter				176	6.4	0.36	11.5	15.5	243	Spring
172	6.8	0.25	5.9	21.7	252	Winter				174	6.5	0.36	12.7	16.7	244	Spring
172	7	0.28	6.1	25.3	252	Winter				175	6.2	0.31	14.2	18.1	245	Spring
174	7	0.29	6.4	24.8	253	Winter				175	6.3	0.35	11	12.7	241	Spring
174	7.1	0.36	6.5	24.1	250	Winter				175	6.5	0.34	12.1	13.9	238	Spring
174	7.2	0.35	6.3	26.3	248	Winter				174	6.4	0.34	12.8	15.1	244	Spring
173	7.1	0.34	5.7	25.7	247	Winter				175	6.2	0.32	11.9	14.4	242	Spring
174	7.2	0.35	6	26.5	245	Winter				176	6.4	0.33	12.8	15	240	Spring
174	7.1	0.34	6.7	20.3	245	Winter				174	6.5	0.32	13	14.6	242	Spring
175	7.3	0.34	6.6	22.4	242	Winter				174	6.4	0.32	13.2	17	245	Spring
172	7.4	0.35	7	20.9	250	Winter				174	6.3	0.34	13.3	16.2	246	Spring
175	7.1	0.35	6.6	23.7	242	Winter				172	6.6	0.36	11.9	14.5	258	Spring
174	7.5	0.35	7.2	22.9	243	Winter				170	6.4	0.37	10.8	12.3	261	Spring
173	7.2	0.36	7.2	24.1	247	Winter				169	6.7	0.41	11	11.8	261	Spring
175	7.3	0.35	7	26.7	240	Winter				170	6.3	0.42	7.9	9.4	268	Spring
175	7.4	0.33	7.5	19.8	240	Winter				169	6.6	0.43	9.2	10.4	264	Spring
175	7.3	0.35	7.1	23.1	242	Winter				173	6.6	0.43	10.2	12.7	253	Spring
174	7.3	0.35	6.7	21.6	249	Winter				174	6.8	0.4	11.7	14.5	247	Spring
175	7.3	0.33	7.1	19.7	242	Winter				174	6.7	0.38	11.1	13.1	248	Spring
174	7.1	0.33	6.8	23.3	245	Winter				174	6.9	0.39	12.3	13.2	248	Spring
174	7.3	0.35	7.1	20.9	246	Winter				173	6.8	0.36	12.3	13.4	243	Spring
175	7.2	0.33	7.3	22.9	244	Winter				174	6.8	0.32	14.5	17.7	244	Spring
174	7.6	0.34	8.2	19.7	247	Winter				175	6.4	0.29	15	21.2	244	Spring
175	7.4	0.34	8.1	20.4	247	Winter				172	6.6	0.3	14.8	16.3	245	Spring
175	7.4	0.35	8	20.2	243	Winter				171	6.3	0.25	15.6	19.1	255	Spring
175	7.3	0.36	7.7	20	245	Winter				168	6	0.23	17.3	17.2	256	Spring
177	7.3	0.34	7.7	22	244	Winter				169	6.4	0.3	14.2	18.1	254	Spring
175	7.6	0.36	8.8	13.6	243	Winter				171	6.7	0.39	9.6	17.6	255	Spring
175	7.3	0.34	8.1	17.8	242	Winter				176	6.4	0.37	11	17.1	241	Spring
177	7	0.35	7.6	18.4	242	Winter				175	6.8	0.36	12.8	16.6	240	Spring
176	7.7	0.36	8	16.1	249	Winter				176	6.4	0.36	13	18.9	244	Spring
178	7	0.36	7.3	19.8	242	Winter				176	6.7	0.38	11.6	15.5	243	Spring
179	6.7	0.34	6.9	21.7	236	Winter				173	6.6	0.36	11.6	14.1	248	Spring
178	7	0.35	6.9	22.2	239	Winter				174	6.4	0.35	11.2	14.2	248	Spring
177	7.2	0.35	7.9	18.2	239	Winter				174	6.6	0.35	11.3	14	242	Spring
179	6.9	0.36	7.7	19.3	238	Winter				174	6.8	0.37	11.6	14.9	240	Spring
176	7	0.35	7.6	20.9	244	Winter				174	6.7	0.36	11.4	14	240	Spring
176	7.2	0.36	8	20.7	238	Winter				173	6.8	0.37	13	16.9	243	Spring
176	7.1	0.34	7.3	22.5	241	Winter				172	6.8	0.37	11.7	12.8	253	Spring
175	7.2	0.35	8.5	20.3	244	Winter				172	6.6	0.35	12	13.4	247	Spring
175	7.2	0.36	8.8	19	242	Winter				174	6.4	0.33	13.7	17	246	Spring
176	7.2	0.34	8.2	20.3	238	Winter				176	6.2	0.35	12.8	14.4	243	Spring
177	7.1	0.35	7.7	21.2	241	Winter				174	6.4	0.37	12	13.7	244	Spring
176	7.2	0.37	8	19	245	Winter				174	6.3	0.34	11.8	16.1	248	Spring
176	7.4	0.4	8.2	14.3	257	Winter				174	6.3	0.34	13.6	17.3	248	Spring
175	7.6	0.39	8.1	15.7	253	Winter				174	6.3	0.34	13.3	16.9	243	Spring
178	7.5	0.37	8.1	18.7	246	Winter				175	6.3	0.37	12.9	15.8	244	Spring
176	7.5	0.35	8	19.3	242	Winter				176	6.1	0.35	13.5	18.2	244	Spring
177	7.4	0.37	7.9	18.3	241	Winter				177	6.4	0.33	14.4	15.4	240	Spring
178	7.1	0.34	7.1	18.2	241	Winter				175	6.1	0.33	12.4	15.5	241	Spring
178	7.1	0.35	7.6	18.9	236	Winter				173	6.2	0.32	12.9	13.1	253	Spring
178	6.9	0.32	7.9	23.2	242	Winter				174	5.7	0.33	12.5	11.7	248	Spring
178	7	0.33	7.7	19.6	238	Winter				174	5.7	0.3	10.7	14.2	248	Spring
177	7.1	0.32	8	19.3	245	Winter				177	5.8	0.32	12.6	16.6	242	Spring
178	7	0.34	8.6	21.2	238	Winter				174	6.1	0.34	12.4	15.2	244	Spring
176	6.8	0.32	7.9	24.3	240	Winter				174	6.1	0.34	12.9	15.5	245	Spring
175	7	0.36	7.8	18.7	245	Winter				173	6.2	0.35	13.3	16.3	252	Spring
177	7	0.37	7.7	17.7	242	Winter				176	5.9	0.35	12.6	15	241	Spring
177	7.1	0.35	7.7	18.9	238	Winter				176	6	0.34	12.7	14.9	246	Spring
180	6.7	0.35	7.1	20.7	228	Winter				178	5.9	0.32	13.8	20.7	242	Spring
177	7.1	0.38	7.7	15.9	250	Winter				176	6.3	0.33	12.5	17	243	Spring
176	7	0.36	8.3	16.9	242	Winter				174	6.4	0.32	12.4	16	246	Spring
174	7.2	0.35	7.9	17.4	248	Winter				173	6.2	0.32	12.6	16.8	244	Spring
177	7.2	0.35	8	18.3	237	Winter				175	6.1	0.33	13.1	16.9	246	Spring
176	7	0.34	7.7	20.1	237	Winter				174	6.3	0.32	13.3	15	243	Spring
177	7.1	0.35	7.7	20	240	Winter				174	6.2	0.32	12.6	16.3	242	Spring
177	7	0.36	7.6	20.1	246	Winter				173	6.3	0.33	12.4	13.7	247	Spring
178	7.1	0.35	7.4	20.9	240	Winter				174	6.2	0.32	12.9	15.2	247	Spring
176	7.4	0.38	8	16.7	244	Winter				173	6.1	0.32	12.4	15	246	Spring
176	7.4	0.37	7.9	20	248	Winter				173	6.1	0.33	12.4	14.1	249	Spring
175	7	0.4	7.5	16.2	251	Winter				173	6.2	0.33	12.5	14.1	247	Spring
174	7.3	0.41	8.2	16.5	262	Winter				173	6.1	0.35	11.9	13.4	248	Spring
177	7.4	0.41	8.1	13.5	257	Winter				173	6.2	0.36	12.3	16.3	248	Spring
177	7.6	0.39	8.4	15.6	251	Winter				174	6.3	0.35	12.6	14.6	247	Spring
178	7.5	0.37	8.4	17.3	245	Winter				174	6.3	0.37	12	15.7	249	Spring
177	7.4	0.37	8.3	20.4	241	Winter				174	6.3	0.35	11.8	14.1	247	Spring
179	7.5	0.36	8.5	16.6	242	Winter				175	6.4	0.35	12.5	15.4	243	Spring
177	7.4	0.33	8.9	21.1	241	Winter				176	6.2	0.35	12.1	18.9	242	Spring
177	6.9	0.31	7.9	23.2	238	Winter				172	6.4	0.34	12.6	16.3	247	Spring
176	6.9	0.31	8.1	23.7	244	Winter				174	6.3	0.35	12	16.4	247	Spring
176	6.7	0.29	8.2	24.2	243	Winter				173	6.4	0.35	11.8	13.9	248	Spring
174	6	0.29	8	24	242	Winter				172	6.4	0.34	13.7	15.7	246	Spring
174	6.9	0.33	7.8	21.8	248	Winter				173	6.3	0.35	12.9	15.5	247	Spring
174	7.4	0.35	7.5	16.5	245	Winter				172	6.3	0.34	12.4	14.8	252	Spring
174	7.4	0.37	7.9	15	250	Winter				173	6.4	0.35	12.1	14.6	248	Spring
173	7.1	0.38	6.9	16.4	256	Winter				172	6.3	0.34	12.7	16.7	254	Spring
176	6.7	0.42	6.2	17.3	253	Winter				173	6.2	0.35	13.1	15.4	246	Spring
171	6.9	0.43	7.8	14.6	262	Winter				171	6.6	0.34	12.1	13.3	256	Spring
176	7.5	0.37	8.3	16.8	236	Winter				172	6.3	0.33	12.6	16.1	247	Spring
177	7	0.35	7.8	16.8	236	Winter				172	6.4	0.33	13.3	15.1	248	Spring
172	6.2	0.32	8.2	20.3	246	Winter				173	6.2	0.33	11.1	14.5	247	Spring
172	6.4	0.3	8.2	22	246	Winter				172	6.2	0.33	11.1	15.7	249	Spring
175	7.6	0.34	7.4	16	250	Winter				172	6.2	0.32	12.2	14.2	253	Spring
176	7.5	0.35	7.8	14.9	249	Winter				173	6.4	0.33	12.2	14	246	Spring
176	7.4	0.37	7.2	13.8	250	Winter				173	6.5	0.34	12.4	14.8	246	Spring
179	6.9	0.36	7.5	14.3	240	Winter				171	6.4	0.34	12.3	16.3	253	Spring
176	7.1	0.37	7.4	17.6	246	Winter				172	6.5	0.35	11.7	14.1	248	Spring
177	7.2	0.38	8.1	15.4	248	Winter				172	6.2	0.33	11.4	14	249	Spring
178	7	0.38	7	16.1	242	Winter				171	6.6	0.34	11.4	13.8	254	Spring
177	7.4	0.36	8.1	13.2	242	Winter				171	6.7	0.34	12.7	13.9	252	Spring
178	7.1	0.37	7	14	239	Winter				174	6.2	0.32	12.3	19.2	245	Spring
178	6.9	0.35	7	18.8	238	Winter				176	6.1	0.29	12.9	21	243	Spring
180	6.6	0.36	7	19.2	234	Winter				174	6.2	0.3	12.6	23.1	248	Spring
178	7	0.36	7.2	17.9	241	Winter				174	6	0.3	13.2	25.7	244	Spring
175	7	0.37	8.2	15.8	241	Winter				172	6.4	0.34	11.4	15	251	Spring
173	7.1	0.36	8.3	12.5	241	Winter				171	6.5	0.34	11.6	13.8	251	Spring
176	6.9	0.36	7.7	17	245	Winter				172	6.5	0.34	12.9	15.4	254	Spring
173	6.9	0.35	7.3	21.1	246	Winter				173	6.3	0.31	13.7	19	247	Spring
177	7	0.36	5.2	21.3	249	Winter				170	5.9	0.28	14.6	18.2	256	Spring
178	7.1	0.37	5.6	28.9	238	Winter				175	6.1	0.32	13.1	17.4	245	Spring
177	7.1	0.35	6.6	23	247	Winter				174	6.4	0.35	12.5	16.3	247	Spring
177	6.8	0.34	4.7	30.4	247	Winter				173	6.3	0.37	11.5	13.7	248	Spring
181	6.5	0.32	7.2	26.7	238	Winter				174	6.3	0.35	12.1	15.5	249	Spring
178	6.6	0.32	5.8	24.5	238	Winter				175	5.9	0.34	12.2	16.5	252	Spring
176	6.5	0.31	5.6	18.7	236	Winter				175	6.2	0.34	13.5	20.9	247	Spring
178	6.9	0.32	7.4	16.5	235	Winter				176	6	0.34	12.8	18.8	241	Spring
176	6.8	0.32	7.4	19.2	240	Winter				177	6	0.33	13	20.2	242	Spring
177	6.7	0.33	7.4	16.2	242	Winter				175	6.2	0.33	12.4	17.4	243	Spring
178	6.9	0.36	7	16.2	236	Winter				174	6.2	0.32	11.3	14.2	245	Spring
177	6.6	0.34	7.5	12.8	239	Winter				174	6	0.33	12.1	16.4	246	Spring
177	6.8	0.34	7.2	13.8	241	Winter				174	6	0.33	11.9	17.1	248	Spring
180	6.6	0.32	6.3	15.4	232	Winter				175	6.2	0.32	12.7	18.3	242	Spring
178	6.7	0.33	7.5	12.3	240	Winter				175	6	0.34	12.2	16.6	244	Spring
177	6.8	0.34	7.9	14.8	242	Winter				174	6.5	0.36	13.1	17.6	251	Spring
175	7	0.35	6.9	15.3	243	Winter				172	6.5	0.33	12.1	16.3	249	Spring
178	6.9	0.35	6.9	16.1	235	Winter				171	6.4	0.33	11.9	14.8	251	Spring
178	6.7	0.35	7	17.6	239	Winter				173	6.5	0.33	11.7	14.5	249	Spring
177	6.7	0.36	7.2	12.7	240	Winter				175	6.5	0.32	13.1	12.8	243	Spring
178	6.6	0.36	6.9	15.9	234	Winter				174	6.4	0.35	11.9	13.8	243	Spring
176	6.6	0.37	7.5	14.2	247	Winter				174	6.4	0.37	12.4	14.4	246	Spring
177	6.7	0.38	7.1	14.6	247	Winter				174	6.4	0.34	12.8	16.4	243	Spring
177	6.7	0.38	7.2	18.2	243	Winter				174	6.4	0.34	12.9	14.7	242	Spring
177	6.9	0.37	7.5	17.5	247	Winter				175	6.2	0.32	12.1	14.9	241	Spring
176	6.8	0.39	7.3	17.1	254	Winter				175	6.2	0.34	11.9	16.8	245	Spring
176	6.9	0.39	6.6	16.7	248	Winter				174	6.6	0.37	11.7	15.6	248	Spring
179	6.9	0.37	7.8	15.2	237	Winter				174	6.3	0.38	10.1	13.6	255	Spring
175	7.1	0.34	7.1	17.6	240	Winter				174	6.3	0.35	11.8	15.2	247	Spring
178	7	0.34	7.8	19.7	241	Winter				174	6.3	0.34	12.8	15.5	247	Spring
177	7.1	0.35	7.9	18	243	Winter				176	6.1	0.34	12.5	16	243	Spring
174	6.9	0.34	8.3	18.3	253	Winter				175	6.2	0.33	12	16.2	245	Spring
175	6.8	0.36	7.9	17.3	252	Winter				174	6.2	0.33	12.2	15.6	245	Spring
174	7	0.36	8.1	16	249	Winter				174	6.4	0.33	12.4	15.3	245	Spring
176	6.9	0.33	8	16.7	239	Winter				173	6.4	0.32	12.6	12.9	248	Spring
175	7.1	0.36	7.8	13.9	243	Winter				172	6.5	0.35	12.3	14.2	252	Spring
175	7.1	0.34	7.7	16	243	Winter				172	6.6	0.32	13.4	15.6	249	Spring
176	7	0.33	7.6	17.5	238	Winter				172	6.2	0.28	14.7	18.9	254	Spring
174	7.2	0.34	8.4	14.7	249	Winter				173	6.3	0.31	14.1	19.9	254	Spring
174	7.3	0.35	8.2	18.2	246	Winter				170	5.8	0.32	12.1	17.7	257	Spring
174	7.2	0.36	8.4	18.5	250	Winter				171	6.7	0.38	12.3	22.9	257	Spring
176	7.1	0.35	7.8	18.6	242	Winter				170	6.4	0.37	10.2	16.2	262	Spring
174	7.1	0.35	8.6	16.2	244	Winter				171	6.3	0.37	10.6	15.5	251	Spring
175	7.2	0.34	7.7	15.2	245	Winter				174	6.4	0.38	10.9	14.9	252	Spring
175	7.2	0.36	8.1	13.5	243	Winter				175	6.3	0.35	11.7	16.7	248	Spring
176	7	0.35	7.4	17.6	243	Winter				174	6.2	0.35	11.1	13.3	250	Spring
175	7.1	0.36	7.9	17.7	244	Winter				175	6.3	0.37	12.7	17.8	242	Spring
178	6.9	0.35	7.6	17.8	240	Winter				174	6.5	0.35	12.3	16.7	247	Spring
177	6.9	0.35	7.3	18.9	244	Winter				173	6.6	0.35	11.7	14.6	245	Spring
174	7.5	0.36	8.6	16.3	249	Winter				171	6.7	0.37	12.5	14.4	252	Spring
175	7.2	0.36	8	12.3	237	Winter				173	6.4	0.35	12.4	15.8	246	Spring
177	7	0.35	6.7	19.2	235	Winter				174	6.3	0.34	11.9	15.8	249	Spring
175	7.1	0.34	8.1	12.6	240	Winter				175	6.2	0.33	10.8	12.9	248	Spring
176	7.1	0.36	7.8	14.1	243	Winter				173	6.3	0.3	12.8	23.2	248	Spring
177	7	0.36	7	14.8	243	Winter				172	6.2	0.3	12.3	18.1	250	Spring
177	6.9	0.36	6.1	14.1	244	Winter				174	6.4	0.32	13	16	243	Spring
176	6.9	0.36	6.6	14	237	Winter				174	6.3	0.32	14	17.2	246	Spring
176	7.3	0.35	7.5	12.6	233	Winter				174	6.4	0.3	13.7	18.1	243	Spring
175	7.1	0.36	8	13.5	241	Winter				173	6.3	0.3	13.3	16	248	Spring
179	7	0.38	7.2	11.7	236	Winter				173	6.2	0.29	13.5	17.6	250	Spring
181	7.3	0.35	6	30.6	239	Winter				172	6.5	0.3	14.4	18.5	250	Spring
179	7.5	0.34	7.2	26.1	236	Winter				172	6.1	0.28	13.4	17.3	250	Spring
171	7.7	0.36	7.7	14	253	Winter				171	6.2	0.27	13.3	18.4	257	Spring
174	7.6	0.36	7.7	12.4	244	Winter				169	6.3	0.26	14.5	18.3	258	Spring
175	7.7	0.35	7.7	9.7	239	Winter				170	6	0.25	12.7	16.2	257	Spring
174	7.4	0.36	7.3	11.7	243	Winter				171	6.1	0.27	12	15.4	252	Spring
175	7.4	0.36	7.1	11.9	234	Winter				172	5.8	0.27	13.6	18.9	253	Spring
173	7.2	0.35	7.6	12.2	244	Winter				172	6.2	0.25	14.3	19.1	252	Spring
168	6.8	0.34	7.2	14.6	252	Winter				172	5.9	0.25	14.4	18.8	253	Spring
178	6.8	0.34	6.7	15.4	239	Winter				170	6.1	0.26	13.5	16.6	256	Spring
179	6.8	0.34	6.7	16.6	234	Winter				170	6.3	0.27	15	19	257	Spring
177	7	0.35	6.2	14.5	237	Winter				170	6.6	0.3	14.5	14.9	252	Spring
176	7	0.34	6.5	16.9	237	Winter				174	6.8	0.33	13.4	14.9	240	Spring
179	6.7	0.34	6.1	21.5	238	Winter				171	6.9	0.3	14.2	17.6	250	Spring
175	6.5	0.32	5.9	20.4	244	Winter				173	6.4	0.32	12.7	17.8	249	Spring
176	6.3	0.25	6.3	17.6	243	Winter				176	6.5	0.32	10	16.8	241	Spring
176	6.8	0.32	6.7	14.9	244	Winter				175	6.7	0.33	11.1	15.7	241	Spring
177	6.8	0.3	6.1	15.2	246	Winter				175	6.6	0.34	11.3	15.4	241	Spring
178	6.8	0.33	7.5	12.5	242	Winter				176	6.4	0.35	10.9	15.5	244	Spring
176	6.8	0.35	6.9	16.5	239	Winter				173	6.6	0.33	11.3	14.6	250	Spring
177	6.9	0.35	6.9	14.1	237	Winter				174	6.7	0.35	12	17.4	241	Spring
177	6.8	0.35	7.2	17.7	242	Winter				173	6.9	0.36	10.8	14.3	244	Spring
176	6.8	0.33	7.1	18.7	244	Winter				169	6.6	0.36	9.7	12.6	253	Spring
175	6.9	0.35	7.1	17.6	244	Winter				169	6.9	0.37	7.8	9.9	261	Spring
175	6.9	0.36	7.5	17.7	245	Winter				174	6	0.3	9.5	12.9	242	Spring
174	7.2	0.36	7.4	17.8	242	Winter				175	6.2	0.33	10.8	16.8	239	Spring
176	7	0.37	7.4	17	240	Winter				175	6.6	0.35	11.1	17.6	243	Spring
177	6.7	0.36	6.6	19.5	243	Winter				174	6.5	0.36	9.5	14.4	247	Spring
175	7.1	0.38	6.8	23.1	245	Winter				175	6.7	0.38	9.3	11.2	236	Spring
178	6.7	0.34	6.1	24.7	240	Winter				173	6.9	0.38	9	9.3	243	Spring
176	7.1	0.35	7.3	22.9	241	Winter				171	6.9	0.38	8.8	10.4	249	Spring
176	6.9	0.36	7.1	19.8	242	Winter				171	6.6	0.39	7.9	9.9	251	Spring
183	6	0.35	5.3	12.2	230	Winter				171	6.8	0.39	9.3	11.7	255	Spring
177	7	0.36	7.4	16.8	235	Winter				174	6.7	0.42	8.6	11.3	251	Spring
174	6.7	0.33	7.5	21.4	242	Winter				172	6.9	0.4	8.1	10.4	250	Spring
166	5.9	0.31	9.1	21.8	255	Winter				170	6.7	0.38	8.3	8.4	254	Spring
170	6.6	0.34	7.4	19.9	244	Winter				170	6.8	0.38	7.2	8.8	256	Spring
172	6.8	0.36	6.6	21.1	260	Winter				169	6.9	0.39	8.2	10	259	Spring
172	7.2	0.37	7.3	19	253	Winter				172	6.8	0.4	9.4	10.6	253	Spring
171	7.1	0.36	8	17	254	Winter				172	6.7	0.4	10.2	13.5	251	Spring
172	6.8	0.35	7.5	20.6	246	Winter				173	6.8	0.4	10.3	14.4	250	Spring
173	6.5	0.3	6.9	32.6	249	Winter				174	6.7	0.37	11.5	15.8	247	Spring
174	7	0.34	7.8	16.3	246	Winter				176	6.8	0.37	11.4	13.9	244	Spring
174	6.9	0.31	8.1	20.5	243	Winter				174	6.8	0.39	11.2	12.8	244	Spring
175	6.8	0.32	8.5	20	241	Winter				172	6.9	0.36	10.6	11.9	250	Spring
174	7	0.33	8.4	16.8	248	Winter				173	6.6	0.35	12	16.6	243	Spring
175	7.4	0.34	9.1	16	243	Winter				175	6.7	0.37	11.3	13.9	241	Spring
174	7	0.34	8.3	16.5	241	Winter				173	6.7	0.34	12.3	22.9	247	Spring
175	6.9	0.35	8.7	16.9	242	Winter				174	7	0.35	12.1	15.9	243	Spring
176	6.7	0.35	8.4	17.8	238	Winter				173	6.9	0.34	10.6	12.7	245	Spring
173	7.2	0.35	9.1	15.1	244	Winter				174	6.8	0.34	12.2	14.5	242	Spring
172	7.3	0.36	9.1	12.8	240	Winter				170	6.7	0.33	12.3	16.1	255	Spring
175	7	0.34	9.2	15.3	239	Winter				171	6.4	0.3	10	10.1	254	Spring
174	6.9	0.32	8.1	21.6	241	Winter				174	6.6	0.31	10.8	15.1	242	Spring
173	6.8	0.33	9.1	19.4	242	Winter				171	6.3	0.33	10.3	13.2	251	Spring
176	6.9	0.34	8	23.5	242	Winter				176	5.9	0.28	10.3	18	242	Spring
174	6.8	0.33	8	19.7	244	Winter				172	6.5	0.35	11.2	19	249	Spring
173	6.9	0.35	7.8	15.9	245	Winter				171	6.5	0.36	10.6	12	261	Spring
172	7	0.35	8.3	15.8	244	Winter				172	6.6	0.34	10.7	14.6	246	Spring
176	6.9	0.32	6.9	20.3	242	Winter				173	6.5	0.32	10.5	13.2	247	Spring
178	6.6	0.33	7.7	15.5	240	Winter				170	6.7	0.34	11.7	16.7	253	Spring
177	6.7	0.33	7.8	14.7	238	Winter				171	6.7	0.32	11.7	14.5	252	Spring
177	6.8	0.32	8	19.5	241	Winter				170	6.6	0.34	11.7	13.4	250	Spring
173	6.8	0.35	7.7	14.7	248	Winter				172	6.5	0.34	10.9	13.3	250	Spring
174	6.6	0.33	7.9	15.9	236	Winter				172	6.4	0.33	10.8	14.2	249	Spring
174	6.6	0.32	8.5	18.9	244	Winter				172	6.5	0.34	10.3	13.9	246	Spring
175	6.4	0.33	7	18.1	244	Winter				174	6.4	0.34	10.2	13.6	246	Spring
176	6.7	0.33	7.8	18.7	248	Winter				174	6.6	0.35	11.4	14.4	240	Spring
176	6.8	0.32	9.2	21.7	247	Winter				172	6.6	0.35	11.3	14.5	242	Spring
172	6.7	0.34	7	18.4	250	Winter				173	6.4	0.33	10.9	16.7	245	Spring
175	6.6	0.32	7.6	16.7	243	Winter				173	6.6	0.36	12.3	16.4	248	Spring
173	6.7	0.34	7.4	16.4	251	Winter				171	6.3	0.35	9.4	14.5	256	Spring
173	6.5	0.34	7.2	15.4	247	Winter				169	6.6	0.34	10	14.1	256	Spring
172	6.8	0.33	7.7	16.6	251	Winter				169	6.3	0.3	9.9	14.3	260	Spring
172	6.8	0.34	7.8	17.1	250	Winter				172	6.1	0.29	10.7	18.2	256	Spring
171	6.3	0.31	6.5	24.8	252	Winter				172	6.4	0.36	11.2	15.5	246	Spring
170	6	0.29	7.3	25.6	254	Winter				168	6.4	0.33	10.8	14.5	260	Spring
174	6.9	0.34	7.8	15.2	247	Winter				173	6.3	0.36	11.5	15.2	246	Spring
175	6.9	0.36	7.8	17.9	244	Winter				173	6.5	0.35	11.2	13.7	252	Spring
173	7	0.36	8	18.2	250	Winter				170	6.6	0.34	12	13.7	252	Spring
174	6.9	0.36	7.5	17	249	Winter				173	6.7	0.36	11.7	14.6	246	Spring
175	6.8	0.37	7.9	18.8	242	Winter				171	6.7	0.35	11.7	15.7	250	Spring
175	7	0.35	7.9	19.9	244	Winter				172	6.8	0.37	11.4	15.4	249	Spring
175	7.2	0.37	7.9	16.5	243	Winter				173	6.7	0.34	11.4	14.8	240	Spring
175	7.1	0.36	7.9	15.4	241	Winter				173	6.5	0.33	11.4	15.3	247	Spring
175	7.3	0.36	7.5	15.6	246	Winter				173	6.4	0.31	10.5	15.3	244	Spring
176	7.2	0.37	7.8	18.1	243	Winter				175	6	0.33	9.1	20.6	249	Spring
177	6.8	0.33	8.3	19.4	241	Winter				178	5.9	0.29	10.9	19	250	Spring
175	6.5	0.31	6.9	19.2	245	Winter				174	6.4	0.33	10.4	16.2	246	Spring
170	7.3	0.36	9	17.6	259	Winter				175	6.4	0.38	10.5	15.3	246	Spring
169	7.4	0.35	8.5	11.9	255	Winter				175	6.7	0.38	10.3	14.1	242	Spring
166	7.5	0.36	7.9	15	268	Winter				175	6.5	0.37	11.6	18.2	246	Spring
169	7.2	0.34	8.1	12.1	255	Winter				173	6.3	0.36	10.5	15.9	253	Spring
166	7.8	0.38	8.8	12.9	271	Winter				173	6.5	0.37	11.7	15.3	245	Spring
164	7.5	0.37	8.7	10.1	267	Winter				175	6.1	0.36	10.7	14.9	246	Spring
166	7.9	0.37	8.4	10.5	258	Winter				174	6.3	0.37	12.3	18.3	245	Spring
168	7.7	0.35	9.4	17.2	260	Winter				173	6.6	0.35	11.7	17.5	250	Spring
164	7.9	0.36	9.9	11.7	268	Winter				171	6.4	0.32	12.4	18.2	251	Spring
164	7.9	0.36	9.3	8.7	264	Winter				172	6	0.29	13.6	20.2	253	Spring
164	7.7	0.37	10.2	9.2	259	Winter				174	6.1	0.27	15.2	21.5	244	Spring
165	7.5	0.36	7.8	9	268	Winter				176	6.3	0.33	12.8	23.9	240	Spring
164	7.6	0.38	8.8	9.2	263	Winter				175	6.2	0.29	14.5	23.4	252	Spring
165	7.6	0.37	8.7	11	264	Winter				173	6.3	0.34	12.9	20.1	249	Spring
167	7.3	0.34	7.6	13.8	264	Winter				173	6.6	0.31	12	18.3	246	Spring
171	7.3	0.35	8	11.8	252	Winter				170	6.4	0.3	12.7	18.1	257	Spring
172	7	0.34	8.2	12	246	Winter				172	6.6	0.32	13.8	17	249	Spring
173	7.3	0.37	8.1	10.1	248	Winter				172	6.4	0.33	12.5	14.7	254	Spring
174	7.1	0.37	7.7	12.5	247	Winter				171	6.2	0.31	11.2	14.6	253	Spring
173	6.9	0.36	8.3	9.9	248	Winter				176	6.4	0.34	11.4	16.6	246	Spring
173	7	0.36	7.8	10.3	247	Winter				174	6.3	0.32	10.6	13.3	244	Spring
173	6.8	0.34	8.2	12.3	244	Winter				172	6.4	0.31	11.4	14.2	253	Spring
173	6.7	0.35	7.7	12	245	Winter				173	6.2	0.32	10.3	13.3	251	Spring
169	7.6	0.38	8.8	13.3	265	Winter				172	6.2	0.32	10.9	13.6	249	Spring
168	7.4	0.38	9.3	11.1	257	Winter				171	6.4	0.3	11.6	14.9	251	Spring
165	7.4	0.37	9.4	9.4	267	Winter				173	6.2	0.32	12	15.7	249	Spring
165	7.6	0.38	9.4	10.6	265	Winter				171	6.5	0.34	11.9	15.1	256	Spring
168	7.6	0.38	8.2	11.6	261	Winter				171	6.5	0.33	11.9	14.7	252	Spring
167	7.3	0.36	8.8	12.4	262	Winter				173	6.1	0.32	12.3	17	247	Spring
167	7.4	0.37	8.1	10.3	258	Winter				173	6.4	0.34	11.8	16.1	247	Spring
166	7	0.36	7.4	18.2	266	Winter				173	6.3	0.33	11.2	15	246	Spring
170	6.7	0.3	6.8	24.2	249	Winter				177	6.2	0.33	12	18	240	Spring
162	6.1	0.26	7.3	16.7	258	Winter				176	5.9	0.3	12.5	17.5	242	Spring
172	6.6	0.3	6.7	22.2	254	Winter				173	6.3	0.33	11.7	16.2	248	Spring
174	6.9	0.33	7.8	19.2	249	Winter				173	6.2	0.33	11.3	15.3	253	Spring
173	6.9	0.34	7.6	16.4	253	Winter				173	6.2	0.33	11.6	17.4	248	Spring
173	6.8	0.32	7.5	14.3	248	Winter				176	6	0.32	11.9	20.9	248	Spring
171	6.7	0.31	7.1	14.5	251	Winter				174	6.4	0.34	13	18.7	247	Spring
173	6.8	0.33	7.4	13.6	250	Winter				174	6.4	0.36	12.3	16.7	246	Spring
174	6.9	0.34	7.1	12.5	246	Winter				174	6.3	0.33	11.9	14.7	243	Spring
174	6.9	0.33	6.9	13.6	246	Winter				173	6.4	0.32	12.3	15	246	Spring
173	7	0.34	7	17	254	Winter				175	6.4	0.36	12	15.2	238	Spring
174	6.9	0.33	7.1	15.4	247	Winter				167	6.8	0.37	12.7	15.8	269	Spring
173	6.7	0.3	6.9	16.9	243	Winter				173	6.4	0.38	10.6	15.1	244	Spring
172	6.9	0.35	7.2	14.9	252	Winter				168	6.7	0.31	12.9	16	258	Spring
161	6.7	0.33	7.4	16	271	Winter				171	6.7	0.39	11.4	16.6	248	Spring
172	6.6	0.33	5.8	18.3	252	Winter				173	6.4	0.34	10.5	15	246	Spring
174	6.3	0.31	6.5	17.7	243	Winter				173	6.6	0.35	11	14.7	245	Spring
175	6.6	0.33	6.2	17.5	236	Winter				173	6.4	0.35	11.9	15	245	Spring
174	6.9	0.32	6.8	16.6	245	Winter				172	6.3	0.33	10.5	13.4	251	Spring
167	7	0.32	7.5	12.4	262	Winter				172	6.5	0.33	11.3	15.5	254	Spring
171	6.5	0.31	6.1	20.3	255	Winter				173	6.6	0.33	12.2	17.5	244	Spring
167	6.9	0.33	6.7	15.9	261	Winter				172	6.5	0.32	12.8	18.9	247	Spring
172	6.8	0.34	6.8	13.9	249	Winter				168	6.7	0.36	10.5	13.8	259	Spring
169	7	0.35	7.1	13.4	263	Winter				174	6.7	0.34	11.9	17.5	243	Spring
175	6.9	0.36	6.6	15.8	245	Winter				171	6.6	0.36	11.4	15.3	253	Spring
174	7.1	0.35	7	13.3	246	Winter				173	6.6	0.35	11.8	17.7	246	Spring
175	6.8	0.32	6.4	12.7	250	Winter				173	6.6	0.37	10.8	15.3	243	Spring
174	6.8	0.33	6.7	12.7	246	Winter				173	6.7	0.34	11	15.9	244	Spring
176	6.7	0.33	6.4	15.3	244	Winter				173	6.7	0.35	11.4	15.5	243	Spring
174	6.9	0.34	6.3	11.5	250	Winter				175	6.5	0.33	11.7	16.4	240	Spring
175	6.9	0.35	6.6	9.5	247	Winter				174	6.4	0.34	12.3	17.2	244	Spring
175	6.8	0.35	6.4	11.5	243	Winter				177	6	0.29	11.2	18.8	244	Spring
175	6.9	0.34	7.1	12.9	245	Winter				175	6.4	0.32	12	16.7	245	Spring
175	6.7	0.34	6.7	14.6	242	Winter				174	6.6	0.35	11.5	14.7	244	Spring
175	6.8	0.38	6.4	13.3	246	Winter				172	6.5	0.35	11.1	13.9	251	Spring
173	6.7	0.36	6.5	12.7	256	Winter				175	6.3	0.34	11.4	14.6	243	Spring
170	6.7	0.34	6.7	13.3	250	Winter				174	6.3	0.31	12.9	17.7	244	Spring
172	6.8	0.36	7.1	9.7	242	Winter				173	6.2	0.33	12	15	248	Spring
171	7	0.37	6.7	12.4	250	Winter				172	6.4	0.34	12.4	16.3	249	Spring
173	6.9	0.35	6	11.8	247	Winter				173	6.4	0.32	12.7	13.2	249	Spring
170	6.8	0.34	7.1	15.5	258	Winter				172	6.4	0.32	11.8	14.9	248	Spring
172	6.9	0.35	7.3	13.1	249	Winter				175	6.1	0.32	12.1	17.3	247	Spring
171	6.8	0.35	7.3	14.2	260	Winter				172	6.4	0.31	11.4	15.6	255	Spring
170	7.1	0.36	7.3	11	256	Winter				175	6.1	0.32	9.5	12	250	Spring
174	6.8	0.34	6.8	19.4	249	Winter				174	6.2	0.34	11	12.9	248	Spring
176	6.8	0.34	6.3	15.9	242	Winter				172	6.1	0.33	10.2	14	250	Spring
176	7.1	0.33	8.1	14.1	243	Winter				171	6.8	0.36	11.2	14.3	253	Spring
175	7.1	0.32	7.8	13.7	242	Winter				169	6.4	0.34	11.5	16	268	Spring
174	7	0.36	5.6	22.2	252	Winter				170	6.7	0.34	11.1	16	247	Spring
176	7.1	0.37	7.4	14	241	Winter				172	6.5	0.33	11.7	16.3	246	Spring
176	7	0.36	6.7	12.9	241	Winter				171	6.4	0.32	11.8	15.6	252	Spring
175	6.8	0.34	7.6	13	245	Winter				171	6.4	0.34	11.9	16.4	250	Spring
176	6.8	0.33	6.8	12.1	239	Winter				172	6.3	0.32	11.9	16.5	250	Spring
177	6.7	0.34	7.1	14.2	234	Winter				171	6.3	0.32	11.8	16.4	250	Spring
176	6.8	0.33	7.9	12.7	243	Winter				173	6.3	0.32	12.1	16	248	Spring
177	6.9	0.37	7.2	13.9	242	Winter				174	6.4	0.31	12.2	16.9	247	Spring
178	6.7	0.36	7.1	15.7	243	Winter				173	6.2	0.32	10.4	15.7	246	Spring
176	7.1	0.36	7.4	12.2	240	Winter				165	6.9	0.35	10	14.1	262	Spring
175	7.1	0.35	6.8	14.5	244	Winter				171	6.7	0.33	10.5	15.7	253	Spring
174	7.2	0.36	7.8	14.3	243	Winter				167	6.5	0.33	10.2	16.2	267	Spring
175	7.1	0.36	8.1	11.8	241	Winter				173	6.6	0.36	11.7	18.1	245	Spring
173	7.2	0.37	7	13.2	242	Winter				172	6.5	0.35	11	15.3	248	Spring
176	7	0.35	7.3	14.6	241	Winter				172	6.4	0.32	10.8	15.1	253	Spring
173	7	0.34	7.3	12.9	244	Winter				175	6.1	0.32	11.7	17.6	244	Spring
178	6.8	0.33	7	15.8	242	Winter				174	6.5	0.33	10.8	14.6	241	Spring
174	7	0.34	7.5	14.9	243	Winter				175	6.6	0.33	10	16	249	Spring
175	6.9	0.33	7.9	14.3	245	Winter				173	7	0.37	11.9	14.4	243	Spring
175	6.9	0.34	7.5	14.6	242	Winter				173	6.4	0.33	11	15.3	246	Spring
176	6.9	0.33	7.3	14.8	242	Winter				171	6.9	0.37	10.7	13.9	249	Spring
176	7	0.36	8.2	11.9	237	Winter				166	7.4	0.35	12.1	12.2	268	Spring
177	6.9	0.35	7.3	12.2	241	Winter				159	7.1	0.35	9.8	14.7	294	Spring
174	7.3	0.38	8.1	13.3	240	Winter				170	6.8	0.35	10.4	14.3	253	Spring
176	7.2	0.37	7.1	12.8	240	Winter				172	6.7	0.38	10.9	14.3	248	Spring
175	7.2	0.36	7.3	12.6	239	Winter				169	5.9	0.34	6.9	12.1	261	Spring
177	7	0.37	7.4	15.5	244	Winter				160	6.6	0.37	9.3	17.3	298	Spring
176	7.2	0.35	9.1	12.1	240	Winter				172	6.5	0.41	8.6	10.9	258	Spring
175	7.2	0.35	7.7	11.8	239	Winter				172	6.3	0.4	8.2	10.6	252	Spring
176	7	0.33	6.8	14.6	241	Winter				176	6.4	0.42	9.5	12.6	248	Spring
174	7.2	0.35	7.5	15.1	242	Winter				176	6.6	0.38	11.4	14.4	244	Spring
176	7.2	0.35	7.5	14.8	240	Winter				174	6.3	0.37	11.1	16.7	250	Spring
175	7.1	0.35	7.7	12.4	242	Winter				175	6.5	0.4	10.4	13.2	245	Spring
175	6.9	0.34	7.1	13.7	240	Winter				173	6.7	0.38	9.9	12.3	246	Spring
175	7.1	0.35	7.7	11.2	239	Winter				173	7	0.39	10.5	12.4	245	Spring
175	6.7	0.33	6.5	16.9	245	Winter				173	6.8	0.39	9.9	12.2	251	Spring
174	7	0.32	7.4	14.8	242	Winter				172	6.6	0.34	9.5	25.7	249	Spring
174	7	0.34	7.1	16.8	248	Winter				169	6.7	0.36	9.4	14.7	255	Spring
177	6.7	0.31	7.2	19.2	241	Winter				173	6.7	0.36	10.1	14.5	247	Spring
175	6.6	0.31	6.9	18	246	Winter				173	6.8	0.41	11	15.5	246	Spring
175	6.8	0.31	6.7	18.2	247	Winter				173	6.7	0.4	10.9	15.3	244	Spring
156	6.8	0.28	7.2	14.4	259	Winter				174	6.3	0.36	11.3	16.6	246	Spring
170	6.8	0.35	6.4	14.5	262	Winter				174	6.8	0.38	10.2	13.4	243	Spring
174	6.9	0.31	7	16.7	247	Winter				171	6.3	0.38	9.2	15.7	252	Spring
177	6.9	0.33	7.1	16.8	242	Winter				172	6.6	0.37	9.8	12.6	250	Spring
174	7.2	0.35	7.3	13.2	244	Winter				166	6	0.17	9.1	12.4	261	Spring
173	7	0.34	6.7	14	247	Winter				176	7.3	0.35	10.9	21.5	235	Spring
172	6.8	0.36	5.6	18.7	255	Winter				169	6.9	0.33	8.7	24.4	255	Spring
173	6.9	0.35	7.2	13.3	253	Winter				174	6.7	0.37	9.6	17.7	247	Spring
173	6.9	0.35	6.7	9.9	247	Winter				176	6.8	0.37	10.4	15.2	239	Spring
172	7	0.35	7	10.1	246	Winter				175	6.9	0.36	12	20.1	236	Spring
173	6.6	0.33	6.4	11	250	Winter				175	6.8	0.35	11.3	19.2	239	Spring
172	6.8	0.34	6.4	10.9	246	Winter				175	6.6	0.39	11	17.2	242	Spring
172	6.8	0.33	6.7	11.5	246	Winter				176	6.6	0.37	12.4	17.4	245	Spring
161	6.7	0.3	6.7	21.6	275	Winter				174	6.8	0.39	11.1	15.5	241	Spring
172	6.7	0.31	6.4	17.2	250	Winter				175	6.6	0.35	10.1	15.9	242	Spring
171	6.8	0.33	7.2	17.4	255	Winter				171	6.7	0.34	9.5	18.7	250	Spring
175	6.7	0.37	6.3	12.9	251	Winter				171	6.8	0.36	10.5	24.6	251	Spring
175	7.1	0.37	7.5	9.9	243	Winter				175	6.7	0.37	9.7	15	241	Spring
175	6.9	0.36	7.9	11.8	242	Winter				175	6.7	0.37	10.4	17	243	Spring
176	7.1	0.36	7.6	11.3	244	Winter				174	6.8	0.38	10.2	15.1	240	Spring
175	7	0.36	7.6	11	242	Winter				177	6.4	0.36	10.5	17.6	245	Spring
172	7.1	0.36	7.6	10.8	248	Winter				176	6.6	0.37	10.9	16.4	239	Spring
172	7.1	0.35	7.9	10.9	250	Winter				173	6.5	0.35	12.2	16.8	247	Spring
173	7	0.35	8.3	10	242	Winter				173	6.6	0.39	9.8	12.4	252	Spring
172	7.3	0.34	8.2	10.1	244	Winter				172	6.5	0.39	10.5	12.6	254	Spring
174	6.9	0.31	8.1	10.9	244	Winter				174	6.1	0.37	10	12.8	244	Spring
172	7.2	0.35	7.5	10.6	250	Winter				174	6.1	0.35	9.5	12.5	248	Spring
172	7.1	0.35	7.2	12.6	249	Winter				177	6.8	0.33	9.4	25.5	241	Winter
171	7.2	0.37	8.1	10	250	Winter				175	7	0.34	9.2	21.9	245	Winter
173	7	0.37	7.8	10.5	248	Winter				177	6.8	0.32	8.8	22.1	244	Winter
172	7.1	0.34	7.5	10.8	245	Winter				176	6.8	0.35	8.4	24.4	245	Winter
173	6.9	0.36	7.1	12.6	248	Winter				173	7.1	0.32	9.5	23.1	252	Winter
174	6.9	0.35	7	14.7	245	Winter				175	7	0.32	8.8	23.3	246	Winter
174	6.8	0.34	7.3	11.6	249	Winter				175	6.9	0.32	9.3	22.5	250	Winter
174	6.8	0.35	7.6	11.8	247	Winter				175	7	0.35	7.9	23.1	243	Winter
175	6.7	0.31	7.3	14.6	243	Winter				174	7	0.36	7.6	21.5	246	Winter
174	7	0.36	7.6	12.3	245	Winter				176	7	0.35	8.2	19.6	241	Winter
175	6.9	0.35	7.6	12	244	Winter				175	7.2	0.35	9.5	20.6	242	Winter
174	6.9	0.35	7.2	14	245	Winter				174	7.1	0.32	9.4	22	242	Winter
173	7	0.34	7.3	12.7	249	Winter				174	7.1	0.3	9.5	23	243	Winter
173	7.1	0.36	8.1	10.6	246	Winter				172	7	0.29	9.8	22.1	247	Winter
170	7.4	0.4	8	10.4	264	Winter				175	7.1	0.29	9.8	24.2	243	Winter
173	6.5	0.33	7.2	13	256	Winter				176	6.8	0.28	9.6	25.1	248	Winter
172	6.6	0.31	7	17.2	248	Winter				176	6.3	0.29	8.5	23.4	253	Winter
176	6.6	0.41	8.8	11.4	242	Spring				175	6.8	0.29	9.5	23.5	245	Winter
177	6.5	0.38	8.4	10.5	239	Spring				176	6.4	0.28	9	25.7	248	Winter
176	6.8	0.38	9	9.7	243	Spring				176	6.6	0.31	8.7	26.1	244	Winter
176	6.5	0.4	8.7	11.1	244	Spring				177	6.8	0.31	8.7	21.6	242	Winter
176	6.6	0.41	8.6	11.6	239	Spring				175	7	0.32	9.2	21.4	241	Winter
176	6.4	0.39	8.4	11	241	Spring				175	7	0.33	9.4	21.5	242	Winter
177	6.5	0.38	8.8	13	240	Spring				177	6.6	0.3	8.6	20.1	246	Winter
175	6.4	0.37	7.9	11	244	Spring				175	7.1	0.34	8.7	20.7	245	Winter
175	6.6	0.36	8.6	10.9	245	Spring				175	7	0.31	9.4	20.7	244	Winter
177	6.5	0.4	8.9	10.2	239	Spring				174	7	0.32	9.4	21.3	245	Winter
175	6.5	0.4	9.1	11.5	240	Spring				175	7.1	0.34	9.1	20.7	244	Winter
176	6.8	0.41	9.1	10.3	244	Spring				177	6.9	0.33	8.9	21.1	243	Winter
175	6.6	0.39	9	8.7	241	Spring				177	6.8	0.32	9.5	23.8	243	Winter
175	6.8	0.42	8.5	11.3	243	Spring				175	7.1	0.3	9.6	24.1	237	Winter
173	6.7	0.41	8	11.3	245	Spring				176	6.9	0.3	10.2	24.5	240	Winter
179	6.5	0.41	8.2	11.1	234	Spring				177	6.7	0.3	9.5	23.6	239	Winter
175	6.6	0.42	8.2	10.9	244	Spring				176	6.9	0.31	9.6	23.7	242	Winter
176	6.6	0.41	8.4	10.2	243	Spring				176	6.9	0.31	9.2	24.7	240	Winter
177	6.5	0.4	7.8	9.7	243	Spring				177	6.7	0.32	9.1	24.7	239	Winter
176	6.4	0.41	7.8	11.1	245	Spring				177	6.8	0.31	9	23.7	241	Winter
175	6.7	0.39	7.9	10.1	243	Spring				176	6.8	0.31	9.4	24.4	241	Winter
174	6.7	0.41	7.9	10.9	246	Spring				176	6.9	0.31	9.3	23.5	242	Winter
175	6.4	0.39	7.7	11.6	248	Spring				175	7	0.32	10.1	21.9	242	Winter
176	6.7	0.4	8	10.9	243	Spring				176	7.1	0.33	9.8	23.7	243	Winter
177	6.3	0.4	7.5	11.3	241	Spring				175	6.9	0.33	9.8	22.8	243	Winter
173	6.6	0.42	6.7	8.4	249	Spring				175	7.1	0.34	9.9	22.6	244	Winter
176	6.6	0.41	8	10.4	243	Spring				177	6.9	0.31	9.9	24	240	Winter
173	6.9	0.43	8.7	10.3	246	Spring				177	7.2	0.32	9.7	23.4	237	Winter
177	6.9	0.41	8.7	10.1	233	Spring				176	7.1	0.35	9.6	24.4	237	Winter
175	6.7	0.4	8.1	10.9	240	Spring				175	6.9	0.31	9.3	26.3	242	Winter
174	6.8	0.38	8.8	10	247	Spring				171	7.1	0.33	8.2	23.6	252	Winter
173	6.7	0.4	8.5	9.8	243	Spring				174	7	0.37	6.4	21	248	Winter
174	6.8	0.4	8.1	10.4	243	Spring				172	7.2	0.4	6.5	20.2	251	Winter
171	6.7	0.37	8.3	12.8	249	Spring				172	6.8	0.37	6.3	20.3	251	Winter
173	6.6	0.39	8.2	11.9	247	Spring				174	7.3	0.39	7.6	22.2	245	Winter
176	6.3	0.38	7.8	12	244	Spring				174	7.2	0.39	7.5	22.9	247	Winter
174	6.6	0.4	7.7	12.3	242	Spring				175	7.4	0.41	8.3	22	244	Winter
176	6.6	0.4	8.4	13.4	240	Spring				175	7.5	0.38	9.9	23.5	237	Winter
176	6.4	0.38	8.3	14.4	242	Spring				175	6.9	0.3	10.1	26.3	244	Winter
175	6.4	0.38	8.5	15	248	Spring				175	6.8	0.28	9.8	27.2	243	Winter
175	6.7	0.39	9.1	12.2	245	Spring				173	6.9	0.28	10.6	27.4	247	Winter
173	6.8	0.39	8.6	11.9	244	Spring				173	6.8	0.26	10	24.2	248	Winter
174	6.8	0.39	8.5	12.2	246	Spring				173	6.7	0.27	10.2	25	251	Winter
174	6.7	0.4	8.4	10.9	243	Spring				174	6.4	0.26	9.5	24.6	251	Winter
173	6.7	0.44	8.2	10.7	247	Spring				174	6.2	0.25	8.1	24.1	252	Winter
173	6.4	0.43	7.5	12.3	245	Spring				171	6.2	0.27	8.4	20.4	261	Winter
174	6.7	0.36	7.9	11.5	241	Spring				174	6.8	0.32	8.9	21.7	247	Winter
175	6.8	0.39	8.2	11.7	242	Spring				178	6.6	0.32	8.7	25.7	243	Winter
174	6.9	0.41	8.1	11.3	244	Spring				176	7	0.35	9.4	25.2	241	Winter
175	6.8	0.45	7.6	10.5	243	Spring				175	6.9	0.32	9.9	26.1	247	Winter
174	6.7	0.39	7.6	11.8	247	Spring				174	7.1	0.31	9.5	24.7	241	Winter
174	6.6	0.39	7.3	8.8	247	Spring				174	7.2	0.34	9.9	24.2	246	Winter
174	6.7	0.4	7.4	10.4	248	Spring				174	7	0.33	9.8	24	244	Winter
173	6.8	0.46	6.8	10.1	249	Spring				175	7.2	0.32	9.5	22.9	242	Winter
174	7.2	0.44	6.9	8.6	242	Spring				177	6.9	0.32	9.8	25.7	239	Winter
176	6.8	0.42	7.7	8.7	237	Spring				175	6.9	0.33	9.6	24.2	244	Winter
175	6.9	0.41	8.5	10.5	239	Spring				174	7.1	0.34	9.4	22	245	Winter
176	6.8	0.41	8.3	12.4	239	Spring				174	7.1	0.33	9.8	21.5	249	Winter
172	6.9	0.38	8	10.2	247	Spring				173	7.1	0.34	9.5	21.7	244	Winter
172	7	0.39	8.5	11.8	242	Spring				173	7.2	0.32	9.8	22	246	Winter
172	6.5	0.37	8	11	252	Spring				174	7	0.32	9.5	21.7	243	Winter
174	6.6	0.37	8.1	12.3	242	Spring				176	6.8	0.32	9.4	23.3	243	Winter
173	7	0.41	7.3	10.4	246	Spring				176	7	0.35	9.3	23.3	240	Winter
176	6.5	0.38	6.9	12.9	248	Spring				176	7	0.34	8.8	24.3	237	Winter
173	7	0.41	7.3	12.3	246	Spring				173	6.9	0.3	8.6	22	245	Winter
172	7.1	0.42	7.7	10.5	247	Spring				171	6.9	0.28	8.9	21.7	253	Winter
172	7	0.41	8	9.8	249	Spring				172	6.9	0.28	8.6	21.1	248	Winter
171	6.9	0.41	7.6	10.8	248	Spring				174	6.8	0.29	8.9	21.4	245	Winter
174	6.6	0.42	7.3	11.1	248	Spring				173	7	0.32	9	22	246	Winter
174	6.7	0.41	7	10.1	245	Spring				175	7	0.31	9.5	22.2	243	Winter
175	6.7	0.43	7.4	11.8	246	Spring				171	6.9	0.29	9.3	22.2	251	Winter
172	6.7	0.44	6.7	9.3	249	Spring				170	7.1	0.3	9.1	20.5	255	Winter
175	6.6	0.4	7.2	9.3	246	Spring				171	7.1	0.32	9.4	20.2	253	Winter
173	6.8	0.41	8	9.7	246	Spring				173	7	0.31	9.3	21.4	250	Winter
174	6.9	0.39	8	10.8	245	Spring				173	7.1	0.31	9.4	24	244	Winter
170	6.8	0.37	8	10.8	251	Spring				173	7.1	0.32	9.4	20.4	249	Winter
172	6.7	0.37	7.5	10.5	253	Spring				170	7.1	0.32	9.5	21.4	254	Winter
174	6.6	0.41	7.8	8.3	246	Spring				172	7.2	0.31	9.8	20.7	250	Winter
174	6.7	0.4	7.8	9.5	241	Spring				172	7.2	0.34	9.4	22.5	246	Winter
174	6.7	0.41	8	9.6	243	Spring				173	7.1	0.3	9.9	23.3	246	Winter
174	6.6	0.4	7.8	10.1	250	Spring				173	7.1	0.29	9.4	20.4	245	Winter
176	6.5	0.38	7.1	10	243	Spring				173	7.3	0.33	9.7	21.8	243	Winter
174	6.4	0.41	7.4	9.5	249	Spring				172	7.1	0.31	9.4	21.9	247	Winter
174	6.5	0.38	7.4	10.5	246	Spring				173	7	0.31	9.1	23.7	243	Winter
174	6.5	0.39	7.4	10.2	243	Spring				173	7	0.32	9.3	22.6	251	Winter
175	6.5	0.39	7.4	11.2	245	Spring				173	7	0.32	9.2	21.3	244	Winter
176	6.5	0.39	7.4	11.7	241	Spring				173	7	0.33	9.2	21.9	244	Winter
175	6.3	0.37	6.8	11.3	246	Spring				172	7	0.31	9.1	22.1	249	Winter
174	6.7	0.39	8.1	13.8	250	Spring				173	7	0.31	9.2	22.8	249	Winter
174	6.7	0.39	7.6	10.5	245	Spring				173	7	0.32	9	23.6	246	Winter
172	6.6	0.41	7.1	11.6	254	Spring				172	6.9	0.31	9.4	23	251	Winter
171	6.6	0.44	6.3	8.9	255	Spring				172	7	0.31	9.4	23.9	249	Winter
174	6.3	0.47	5	6.1	254	Spring				172	7.1	0.32	8.8	21.2	247	Winter
173	6.3	0.46	4.7	6.8	258	Spring				173	7.1	0.31	9.5	21.1	246	Winter
170	6.6	0.46	5.3	7.3	259	Spring				173	7	0.35	9.1	21.4	247	Winter
171	6.6	0.46	4.6	8.7	255	Spring				174	7.1	0.33	9.4	21	243	Winter
171	6.7	0.45	6.2	9	254	Spring				175	7	0.34	9	20.2	247	Winter
173	6.6	0.47	4.9	8.6	251	Spring				174	7.1	0.33	9	20.8	245	Winter
174	6.8	0.45	6.5	8.1	251	Spring				173	7	0.32	8.5	21.2	248	Winter
177	6.5	0.4	7.1	8.5	242	Spring				173	7	0.33	9.1	21.2	245	Winter
174	6.5	0.37	8.4	11.6	243	Spring				172	7	0.31	9	22.7	246	Winter
173	6.6	0.33	8.8	12.8	246	Spring				173	7.2	0.31	9	20.2	248	Winter
171	6.6	0.33	8.3	11.7	249	Spring				174	7.1	0.32	8.8	20.5	246	Winter
171	6.3	0.3	8	14	253	Spring				174	7	0.31	9.1	21.2	247	Winter
172	6.4	0.33	8.1	14.3	251	Spring				173	7.2	0.31	9.9	23.3	250	Winter
171	6.1	0.31	7.9	15.8	256	Spring				172	7	0.3	9.3	23.4	247	Winter
172	6.3	0.32	8.5	13	253	Spring				172	7.3	0.32	8.9	24.1	253	Winter
172	6.1	0.32	8.7	14.4	250	Spring				171	7.6	0.32	9	22.7	245	Winter
175	6.3	0.35	7.9	12.1	247	Spring				173	7.2	0.31	9.4	24.3	243	Winter
174	6.5	0.38	7.5	12.4	245	Spring				173	7.1	0.34	9.5	24.7	245	Winter
173	6.7	0.41	7.3	12.1	251	Spring				171	7.2	0.33	9.1	23.7	249	Winter
173	6.5	0.36	7.4	12.1	247	Spring				173	7.2	0.31	10	23.1	246	Winter
173	6.7	0.38	7.4	9.8	250	Spring				174	7	0.33	9	21.8	246	Winter
172	6.6	0.38	7.5	10.9	247	Spring				176	6.7	0.31	9.1	25.2	240	Winter
174	6.6	0.37	7.6	10.8	244	Spring				173	8	0.33	8.1	25	243	Winter
174	6.5	0.39	7.3	11.8	246	Spring				172	7.2	0.29	9.5	23.3	253	Winter
174	6.6	0.38	6.9	10.5	243	Spring				173	7.5	0.32	8.3	20.9	239	Winter
174	6.7	0.39	7.9	10.7	246	Spring				171	7.5	0.34	10	22.4	248	Winter
174	6.7	0.4	8.1	7.6	243	Spring				175	7.1	0.32	9.2	22.9	241	Winter
174	6.6	0.4	7.5	9.6	244	Spring				174	7.3	0.32	8.9	22.4	238	Winter
173	6.6	0.38	7.4	10.4	247	Spring				174	7.4	0.33	9.5	23.5	241	Winter
175	6.5	0.38	6.8	10.1	244	Spring				172	7.1	0.34	8.8	23	250	Winter
176	6.4	0.39	7.6	10.7	243	Spring				172	7.5	0.39	8.7	21.3	251	Winter
174	6.7	0.39	6.9	10.4	242	Spring				172	7.3	0.36	8.7	22.4	249	Winter
175	6.5	0.39	6.9	11.5	244	Spring				172	7.3	0.35	8.6	22.4	247	Winter
176	6.5	0.39	7.7	12.5	241	Spring				173	7.1	0.33	8.9	22.1	245	Winter
176	6.5	0.42	6.5	9.3	241	Spring				175	7	0.33	8.5	19.7	246	Winter
175	6.6	0.4	7.2	10	242	Spring				173	7.3	0.35	8.7	20.8	243	Winter
174	6.9	0.41	7.3	10.3	242	Spring				172	7.2	0.36	7.9	22	251	Winter
176	6.5	0.37	7	10.6	241	Spring				172	7	0.39	6.8	19.2	251	Winter
175	6.7	0.39	7.5	9.9	239	Spring				171	7.4	0.39	7.4	20.7	253	Winter
175	6.9	0.41	7.7	10.6	239	Spring				173	7.3	0.39	8.3	21.2	243	Winter
176	6.8	0.4	7.7	9.3	239	Spring				173	7.6	0.37	9.3	25.3	248	Winter
176	6.7	0.4	7.5	10.9	236	Spring				175	6.7	0.28	9.5	26.6	247	Winter
175	6.8	0.39	6.7	10.6	241	Spring				173	6.6	0.25	10	27.2	252	Winter
176	6.6	0.38	7	12.6	243	Spring				171	6.8	0.26	10.5	26.8	254	Winter
173	6.9	0.4	7.2	9.9	243	Spring				171	6.3	0.24	9.9	26.9	260	Winter
175	6.9	0.41	7	10.5	239	Spring				173	6.9	0.3	9.4	27.1	250	Winter
176	6.9	0.4	7.3	10.1	236	Spring				172	7	0.33	8.2	24.4	250	Winter
175	6.9	0.41	7.5	11.4	239	Spring				172	7.1	0.31	9.1	24.8	249	Winter
175	7	0.42	7.9	10.8	239	Spring				174	7.3	0.34	8.9	24.1	242	Winter
175	7	0.42	7.5	10.3	238	Spring				174	7.1	0.32	8.7	23.7	243	Winter
177	6.9	0.39	7.7	11.2	236	Spring				175	7.1	0.34	8.8	23.3	241	Winter
179	6.5	0.41	7.2	12.8	235	Spring				176	7	0.34	8.7	22.8	242	Winter
175	7	0.42	7.7	10.3	237	Spring				177	7.1	0.35	8.1	22.1	241	Winter
176	6.6	0.4	7.4	11.9	244	Spring				177	7.2	0.33	9.3	22.8	235	Winter
175	6.9	0.4	7.6	8.5	239	Spring				177	7.1	0.33	9.8	22.6	241	Winter
177	6.9	0.39	8.5	7.8	234	Spring				176	7.3	0.36	8.4	19.2	237	Winter
175	6.7	0.39	7.1	9	242	Spring				176	7.2	0.36	8.8	20.1	241	Winter
176	6.6	0.41	7.4	10	247	Spring				175	7.3	0.36	8.8	21.6	235	Winter
175	6.8	0.4	6.7	8.6	241	Spring				176	7	0.34	8.6	23.4	237	Winter
174	7	0.41	7.2	10.4	241	Spring				176	7.2	0.33	8.8	22.1	236	Winter
173	7	0.4	7.3	10.5	243	Spring				173	7.3	0.34	9.2	21.9	245	Winter
174	7	0.41	7.3	11.2	238	Spring				174	7	0.33	9	21.1	246	Winter
174	7.1	0.4	7.5	11.1	241	Spring				174	7.1	0.34	9	20.7	242	Winter
173	7.1	0.4	7.4	12	242	Spring				176	6.8	0.35	9.3	21.8	244	Winter
173	7.2	0.4	7.6	9.3	244	Spring				177	6.6	0.31	7.6	17.8	243	Winter
174	7.1	0.41	8.1	9.9	241	Spring				176	7.2	0.34	9.2	24.1	239	Winter
173	7.3	0.42	7.3	9.6	242	Spring				175	7	0.34	8.3	20.7	245	Winter
171	7.2	0.41	6.6	8.3	245	Spring				174	6.5	0.31	8.3	23.5	248	Winter
173	7.1	0.41	6.7	11.3	241	Spring				173	7	0.31	8.8	26.6	249	Winter
173	6.9	0.4	7.5	11.8	244	Spring				174	6.9	0.3	7.7	18.6	246	Winter
175	6.9	0.4	6.7	11	244	Spring				170	7.4	0.33	9	19.2	247	Winter
174	7	0.39	7.3	11.9	242	Spring				172	7.3	0.34	8.7	20.1	246	Winter
173	6.9	0.39	7.4	11.1	243	Spring				172	7.3	0.34	9.3	21.5	248	Winter
175	6.8	0.4	7.1	10.6	240	Spring				171	7.4	0.33	9.3	20.8	245	Winter
173	6.8	0.39	7.3	10.2	245	Spring				172	7.4	0.33	8.9	19.8	247	Winter
172	7	0.4	7.2	11.5	244	Spring				173	7.4	0.35	9.2	18.8	243	Winter
172	7	0.39	7.4	10.6	249	Spring				173	7.2	0.33	9.4	19.1	245	Winter
174	6.8	0.39	7.6	12.1	245	Spring				173	7.5	0.34	9.1	19.3	243	Winter
173	6.7	0.37	7	10.7	246	Spring				174	7.4	0.35	8.9	19.7	241	Winter
171	6.8	0.36	7	12.2	251	Spring				171	7.6	0.34	9.3	19.9	243	Winter
173	6.9	0.39	7.6	9.8	245	Spring				173	7.3	0.33	8.5	18.2	240	Winter
175	7	0.43	7	10.6	243	Spring				172	7.2	0.33	8.4	19.6	247	Winter
175	6.9	0.4	7.2	9.2	241	Spring				173	7.4	0.34	9	17.7	241	Winter
174	6.9	0.39	7.4	11.2	245	Spring				173	7.3	0.35	9.1	19.9	247	Winter
171	7	0.4	7.4	12.3	245	Spring				173	7.2	0.34	8.8	21	243	Winter
172	7	0.38	7.3	11.1	246	Spring				173	7.3	0.33	9.5	21.9	246	Winter
173	7	0.4	7.6	11.1	246	Spring				174	7.4	0.34	9.6	23.3	244	Winter
174	7	0.41	7.3	11.7	243	Spring				176	7.1	0.31	9.7	21.4	240	Winter
176	6.9	0.39	7	10	240	Spring				172	7.2	0.32	9.3	21.7	246	Winter
174	6.9	0.4	7.4	10.9	244	Spring				174	7	0.31	9.1	23	244	Winter
173	7.3	0.39	7.5	10.8	243	Spring				173	7.1	0.34	8.5	20.4	247	Winter
172	7.1	0.39	7.2	9.4	240	Spring				175	6.8	0.33	8.1	20.3	245	Winter
172	7.1	0.42	7.3	9.2	243	Spring				172	7.2	0.35	8.5	19.5	245	Winter
174	7.1	0.43	6.5	9.7	242	Spring				175	7.1	0.36	8.4	24	244	Winter
173	7.1	0.42	6.3	8.9	242	Spring				176	7.1	0.34	9.4	22.7	237	Winter
173	7	0.42	5.9	9.6	244	Spring				175	7.1	0.35	8.9	21.7	246	Winter
174	7.1	0.4	6.6	10.2	241	Spring				174	7.2	0.34	8.8	20.5	244	Winter
173	7	0.41	6.7	10.3	244	Spring				175	7.2	0.33	9.1	22.9	246	Winter
175	6.9	0.42	7.5	10	243	Spring				176	7	0.34	8.6	21	241	Winter
176	7.1	0.44	7.1	10.8	240	Spring				172	7.2	0.33	9	21	247	Winter
173	6.9	0.42	5.4	8.4	246	Spring				174	7	0.32	9	19.4	244	Winter
171	7.1	0.45	5.1	7.7	254	Spring				174	7.1	0.34	9.2	21	242	Winter
169	7.3	0.47	5	7.5	253	Spring				174	7	0.34	9.1	22.4	244	Winter
171	7.1	0.44	5.8	9.2	251	Spring				175	7	0.32	8.9	22.5	242	Winter
172	7.3	0.46	6.3	9.1	246	Spring				175	7.1	0.34	9	22.1	244	Winter
174	7.2	0.4	7.6	9.8	241	Spring				176	6.9	0.32	9.1	22.2	241	Winter
172	6.9	0.37	9.2	11.2	247	Spring				174	7.1	0.35	8.8	21.5	244	Winter
172	6.5	0.31	8.7	12.9	249	Spring				175	6.9	0.34	8.8	22.4	245	Winter
169	6.8	0.31	9.6	13.5	257	Spring				174	7.2	0.35	8.9	19.3	243	Winter
167	6.7	0.29	9.4	11.7	251	Spring				175	7.1	0.36	8.7	20.2	245	Winter
168	7.3	0.36	8.2	10.9	249	Spring				173	7.2	0.36	9.2	18.8	245	Winter
170	7.1	0.38	6.8	9.5	246	Spring				175	7.2	0.34	9.2	22.3	241	Winter
173	6.9	0.36	7.8	12.8	245	Spring				175	7.2	0.36	9.1	20.4	241	Winter
170	7.1	0.39	7.7	10.9	249	Spring				174	7.1	0.35	9.6	19.4	245	Winter
173	7.1	0.39	7.4	10.7	243	Spring				173	7.1	0.35	8.8	21.4	245	Winter
174	7	0.41	7.5	9	244	Spring				175	7	0.33	8.9	23.7	244	Winter
172	6.9	0.39	7.3	9.9	246	Spring				175	7	0.34	9	22.6	246	Winter
172	7	0.38	6.9	9.5	243	Spring				173	7.1	0.32	9.6	23.9	244	Winter
172	7	0.4	7.6	9	245	Spring				172	7.4	0.33	9.6	24.5	249	Winter
172	6.7	0.38	7	9	247	Spring				173	7	0.34	8.9	21.1	245	Winter
173	6.8	0.38	6.9	9.3	246	Spring				173	7.3	0.34	9.2	20.6	249	Winter
172	6.9	0.39	6.9	8.8	245	Spring				171	7.3	0.35	9.4	21.6	252	Winter
172	6.9	0.4	7.2	8.4	248	Spring				172	7.3	0.34	9.3	20.7	249	Winter
172	6.7	0.37	7	9.6	249	Spring				173	7.4	0.34	9.6	20.7	243	Winter
173	6.8	0.39	7.1	10.7	245	Spring				172	7.2	0.35	8.9	21.1	251	Winter
173	6.9	0.37	6.9	10.1	243	Spring				172	7.2	0.33	9.2	22.2	250	Winter
172	6.8	0.37	7.3	10.5	247	Spring				172	7.2	0.35	8.7	20.5	249	Winter
173	7.1	0.39	7.4	9.8	239	Spring				172	7.3	0.35	9.2	19.8	249	Winter
176	7.2	0.4	7.8	13	243	Spring				171	7.3	0.35	9.1	22	249	Winter
173	7.2	0.43	6.8	10	242	Spring				173	7.1	0.36	8.3	21.8	247	Winter
176	6.8	0.38	7.6	15.9	240	Spring				173	7.1	0.34	9	21.6	246	Winter
173	7.2	0.4	6.6	10.5	239	Spring				174	7.1	0.33	8.7	23.1	244	Winter
169	7	0.39	6.7	10.8	247	Spring				174	7.2	0.32	9	23.8	241	Winter
174	7.1	0.39	7	10.4	241	Spring				175	6.9	0.3	8.4	22.2	246	Winter
174	7	0.4	7	9.9	245	Spring				174	7.1	0.32	9.1	21	243	Winter
174	6.9	0.4	7.6	10.2	246	Spring				174	7	0.34	8.4	22.4	243	Winter
175	7	0.39	6.8	10.3	243	Spring				176	7	0.34	8.4	25.2	239	Winter
174	6.9	0.4	7.2	10.4	241	Spring				178	6.9	0.31	7.6	24.9	239	Winter
173	6.5	0.36	7	8.6	243	Spring				173	7.2	0.31	9.2	25.3	245	Winter
174	7.1	0.42	6.6	8.9	241	Spring				173	7.4	0.31	8.4	27.2	245	Winter
177	7	0.42	6.9	10.2	238	Spring				175	7.3	0.32	9.1	24.3	237	Winter
177	7.1	0.42	6.8	9.1	236	Spring				174	7.4	0.33	9.2	21	240	Winter
178	6.9	0.42	6.7	10.7	233	Spring				174	7.4	0.35	9	19.5	241	Winter
178	7.3	0.42	7.9	10.6	234	Spring				173	7.4	0.33	9.4	21.4	240	Winter
177	7.2	0.42	7.1	8.9	236	Spring				173	7.3	0.33	9.3	22.3	244	Winter
177	7	0.42	6.8	10.3	240	Spring				173	7.2	0.32	10.1	21.2	249	Winter
175	7.3	0.42	7.4	10	235	Spring				173	7.2	0.31	10.1	22.4	248	Winter
178	7.2	0.41	8.2	10.2	233	Spring				173	6.9	0.27	9.9	25.6	249	Winter
179	6.9	0.39	8.1	10.5	234	Spring				173	6.8	0.29	9.7	28	253	Winter
176	7.1	0.41	6.7	10.4	239	Spring				175	6.9	0.3	9.2	23.9	243	Winter
177	6.9	0.43	6.6	10.6	238	Spring				174	6.9	0.31	9	26.1	249	Winter
176	7	0.4	6.6	7.9	240	Spring				175	6.6	0.26	8.8	26	249	Winter
175	7	0.4	6.9	9.3	241	Spring				172	6.6	0.28	9.1	25.7	253	Winter
178	7	0.42	6.8	10.7	238	Spring				175	6.4	0.25	9.2	28.7	248	Winter
177	7.3	0.43	7.2	9.4	232	Spring				173	6.8	0.27	9.6	24.5	250	Winter
174	7.5	0.42	6.9	9	238	Spring				173	6.9	0.29	10	23.3	247	Winter
175	7.2	0.42	6.9	9.7	239	Spring				173	7	0.3	8.8	22.9	244	Winter
176	7.3	0.43	6.9	9.7	238	Spring				172	7	0.32	7.7	22.6	243	Winter
172	7.2	0.4	6.5	8.4	248	Spring				171	7.2	0.36	8.1	21.6	250	Winter
176	7	0.41	6.7	7.7	239	Spring				171	7.1	0.35	8	22.2	255	Winter
176	6.7	0.36	7.5	14.3	238	Spring				169	7.3	0.34	8.2	19.6	254	Winter
175	7.1	0.41	7.2	11.6	243	Spring				172	7.3	0.36	9.1	19.9	247	Winter
175	6.4	0.32	6.4	10.5	245	Spring				170	7.2	0.36	8	21.2	253	Winter
178	6.7	0.35	6.7	10	246	Spring				171	7.3	0.36	8.2	19.1	252	Winter
173	7.8	0.35	8.2	9.8	250	Spring				171	7.3	0.37	8.4	20.4	249	Winter
172	6.9	0.36	6.3	15.2	245	Spring				170	7.2	0.33	8.2	20	253	Winter
177	6.5	0.32	8.9	23.7	240	Spring				172	7.3	0.36	8.9	20.3	249	Winter
176	6.7	0.38	5.8	11.8	241	Spring				173	7.4	0.35	9.2	22.2	244	Winter
175	7	0.4	6.9	9.9	243	Spring				172	7.4	0.34	9.6	21.8	247	Winter
175	6.9	0.4	6.5	11.1	240	Spring				172	7.2	0.37	9.2	21.2	251	Winter
174	7.1	0.41	6	12.9	239	Spring				172	7.2	0.33	9.3	21	253	Winter
176	6.9	0.38	6.4	9.9	238	Spring				171	7.3	0.33	8.7	20.3	249	Winter
174	7.1	0.38	7.2	13.8	237	Spring				172	7.1	0.32	7.8	22.9	248	Winter
176	7.1	0.4	6.9	11.5	236	Spring				175	7.2	0.35	8.1	17.9	240	Winter
173	8.1	0.41	9.4	17.8	256	Spring				175	7.2	0.35	9.1	19.3	241	Winter
178	7.2	0.41	8.5	22.7	242	Spring				176	7.4	0.35	9.7	21	235	Winter
177	6.9	0.41	6.1	11	237	Spring				175	7.1	0.32	7.4	19.2	247	Winter
175	7	0.41	6.4	11.8	243	Spring				173	7	0.33	8.4	19.2	245	Winter
176	7	0.39	6.7	11.3	239	Spring				173	7	0.33	9.6	20	249	Winter
175	7	0.41	7	11.4	238	Spring				170	7.1	0.32	9.6	20.3	253	Winter
177	6.8	0.4	6.6	10.1	231	Spring				174	6.9	0.3	9.3	19.6	246	Winter
178	6.9	0.38	6.7	12.4	232	Spring				172	7.2	0.33	9.7	19.9	246	Winter
177	6.5	0.38	5.9	11.2	237	Spring				174	7	0.34	9	18	244	Winter
175	7.1	0.39	7	11.4	239	Spring				170	7.2	0.34	9.1	19.3	256	Winter
171	7	0.4	6.3	11.1	248	Spring				175	7.1	0.31	9.5	21.3	245	Winter
174	6.8	0.37	7	12	242	Spring				173	7.3	0.35	8.8	19.2	248	Winter
176	6.7	0.38	6.7	12.2	238	Spring				170	7.5	0.36	9.1	20	254	Winter
173	6.6	0.36	6.8	10.6	241	Spring				172	7.3	0.34	9.4	21.2	250	Winter
175	6.8	0.35	6.6	10.2	242	Spring				171	7.3	0.34	9	19.7	251	Winter
173	7.1	0.39	7.8	10.2	244	Spring				171	7.2	0.32	8.9	22.5	250	Winter
175	6.8	0.38	7.3	10.2	241	Spring				171	7.2	0.31	9.8	24.4	252	Winter
174	6.8	0.38	7	9.8	241	Spring				173	7.2	0.32	9.1	23.3	245	Winter
172	6.9	0.39	7.3	10.3	244	Spring				171	7.3	0.32	9.2	19.3	246	Winter
173	6.9	0.38	7.8	10.1	244	Spring				171	7.4	0.33	8.9	18.5	245	Winter
174	7	0.38	8.3	9.4	244	Spring				174	7.1	0.33	9.4	19.5	247	Winter
175	6.7	0.33	9.3	14.6	242	Spring				174	7.1	0.33	9.9	23.1	243	Winter
171	6.8	0.34	9.9	12.9	249	Spring				175	7	0.35	9.4	19.4	245	Winter
174	7.1	0.39	7.7	10	241	Spring				175	7.2	0.37	9.7	19.1	242	Winter
174	7	0.4	8	10.8	239	Spring				173	7.1	0.36	8.7	20.5	246	Winter
172	7.1	0.39	8	9.6	241	Spring				174	7.2	0.35	9.4	21.8	248	Winter
175	6.9	0.39	7.2	8.7	238	Spring				173	7.3	0.35	9.3	20	245	Winter
172	7	0.42	6.3	9.2	243	Spring				172	7.3	0.35	9.7	20.2	247	Winter
174	7	0.4	7.2	10.9	244	Spring				173	7.4	0.35	9.6	20.1	243	Winter
175	7	0.39	6.7	8.7	243	Spring				172	7.5	0.36	9.5	18.3	246	Winter
174	6.9	0.41	6.8	9.5	245	Spring				172	7.3	0.35	10.4	19.7	247	Winter
172	6.8	0.39	6.3	10.5	247	Spring				173	7.5	0.35	9.8	19.2	244	Winter
171	6.9	0.38	6.3	9.8	246	Spring				172	7.4	0.35	9.7	19.1	247	Winter
172	6.9	0.41	5.8	10.1	246	Spring				173	7.3	0.33	9.8	20.3	245	Winter
173	6.9	0.4	6.9	8.5	250	Spring				172	7.1	0.34	9.2	19.4	249	Winter
173	7	0.41	6.1	8.2	246	Spring				173	7.3	0.35	8.9	18	246	Winter
173	6.8	0.42	6.4	8.5	243	Spring				171	7.4	0.34	9.4	18.3	248	Winter
174	6.8	0.41	6	8.2	249	Spring				173	7.3	0.35	9.4	19.4	249	Winter
173	7	0.42	6.5	8.7	243	Spring				173	7.3	0.32	9.7	18.7	244	Winter
174	6.9	0.39	6.7	9.3	240	Spring				174	7.2	0.35	8.9	19.3	247	Winter
174	7	0.4	6.5	10.2	239	Spring				172	7.5	0.35	9.5	22.1	247	Winter
176	6.6	0.36	8.6	12.8	239	Spring				172	7.2	0.35	9.2	20	248	Winter
166	6	0.27	10.1	15.4	261	Spring				174	7	0.33	9	19	246	Winter
165	6.8	0.37	6.9	12.2	263	Spring				174	7.1	0.35	8.9	20.7	246	Winter
170	7	0.39	7	11	251	Spring				174	7.5	0.35	9.6	19.5	244	Winter
168	7	0.38	5.4	10.3	256	Spring				174	7.2	0.33	9	19.7	243	Winter
171	7.3	0.38	6.2	9.1	249	Spring				173	7.2	0.34	9.6	19.8	244	Winter
172	7.3	0.4	7.2	8.5	242	Spring				173	7.1	0.32	8.8	20.9	250	Winter
171	7	0.34	9.3	11.5	250	Spring				172	7	0.33	8.9	20.3	250	Winter
170	6.8	0.34	7.5	15.2	248	Spring				172	7.1	0.34	9.2	22	250	Winter
174	8.3	0.42	8	14.9	240	Spring				173	7.1	0.35	9.5	19.9	250	Winter
170	8.1	0.36	8	11.4	244	Spring				173	7.2	0.34	9.2	19.9	249	Winter
173	7.7	0.38	6.9	11	240	Spring				173	7.2	0.36	9.5	19.1	248	Winter
173	7.4	0.4	7.1	9.6	241	Spring				173	7.2	0.35	9.3	21.3	249	Winter
168	7.4	0.38	6.2	14.2	252	Spring				173	7.2	0.33	9.6	22.7	247	Winter
172	7	0.36	7.4	16.9	245	Spring				172	7.2	0.33	9.3	22.1	250	Winter
172	6.9	0.36	8	15.4	247	Spring				174	7.1	0.34	8.8	19.3	246	Winter
172	6.7	0.36	7.8	12.6	245	Spring				173	7.3	0.35	9.5	23.4	246	Winter
176	6.6	0.38	6.8	10.6	242	Spring				173	7	0.33	9.3	23.5	250	Winter
173	6.8	0.38	6.6	10.1	245	Spring				171	7.1	0.32	9.6	22.5	251	Winter
171	6.9	0.37	7.7	8.9	251	Spring				171	7	0.35	8.9	19.7	256	Winter
170	6.9	0.34	7.5	7.7	245	Spring				171	7.3	0.35	8.9	19.7	249	Winter
172	7.1	0.37	8	9.5	244	Spring				174	6.9	0.32	9.2	22.5	252	Winter
169	7.1	0.38	7.6	9.1	251	Spring				173	6.9	0.32	9.4	23.7	247	Winter
171	7.3	0.37	7.8	10.6	244	Spring				173	7	0.34	9.1	21.1	251	Winter
170	7.1	0.41	6.9	14.6	253	Spring				172	7.2	0.35	9.4	21.4	251	Winter
173	7.3	0.37	8.2	18	239	Spring				174	7	0.33	9.5	19.7	248	Winter
173	7.2	0.39	8.2	11.5	240	Spring				174	7.1	0.34	9.8	20	247	Winter
176	7.1	0.39	8.4	14.9	236	Spring				176	6.7	0.31	9.3	22.6	247	Winter
178	7.3	0.41	10.3	11.7	230	Spring				174	6.7	0.32	8	22.4	252	Winter
178	7.2	0.39	10.4	11	228	Spring				173	6.8	0.32	8	20.3	247	Winter
179	7.2	0.41	9.5	10.3	229	Spring				174	7.1	0.35	9	22.1	245	Winter
177	7.3	0.44	9.8	10.4	230	Spring				173	7.3	0.36	9.4	19.8	242	Winter
179	7.4	0.43	9.8	12.2	230	Spring				173	7.2	0.35	9.2	19.4	244	Winter
177	7.1	0.39	9.4	12	234	Spring				177	6.9	0.36	9.2	20.1	244	Winter
179	7.5	0.44	8.7	11.1	232	Spring				175	7	0.38	9.1	21.1	244	Winter
171	7.9	0.45	9.2	15.1	238	Spring				175	7	0.34	9.4	19.2	247	Winter
177	7.7	0.43	9.3	14.9	232	Spring				175	6.9	0.35	8.3	17.3	246	Winter
177	7.6	0.44	8.2	10.9	230	Spring				176	7.2	0.35	9	20.3	242	Winter
177	7.4	0.42	8.4	9.5	232	Spring				173	7.3	0.36	9	18.7	246	Winter
178	7.2	0.43	7.5	8.7	228	Spring				172	7.4	0.37	9.9	20.2	248	Winter
176	7.2	0.42	7.8	9.1	235	Spring				173	7.4	0.35	9	19.5	244	Winter
178	6.8	0.38	9.5	8.9	233	Spring				175	7.1	0.35	9.5	20.9	240	Winter
177	6.3	0.33	9.8	16.9	236	Spring				173	7.2	0.37	9.3	22	245	Winter
178	7.2	0.42	9.4	12.2	227	Spring				173	7.1	0.34	9.2	21	246	Winter
180	7.2	0.43	9.6	10.8	229	Spring				173	6.7	0.32	8.2	20.9	247	Winter
179	7	0.41	12	20.4	231	Spring				173	7	0.36	9	20.6	250	Winter
181	7.1	0.44	11.1	17.5	227	Spring				174	6.8	0.3	7.5	16.1	249	Winter
178	7.3	0.45	8.5	10.5	227	Spring				172	6.7	0.34	6.9	19.2	256	Winter
179	7.6	0.46	8.2	9.5	220	Spring				172	6.9	0.33	6.7	17	255	Winter
187	6.9	0.46	8.2	17.3	219	Spring				171	7	0.33	7.1	18.2	253	Winter
189	7	0.47	7.8	17.4	212	Spring				172	6.7	0.32	7	17.2	254	Winter
186	7.1	0.48	7.1	14.4	215	Spring				172	7	0.34	7.4	18.7	250	Winter
183	7.2	0.46	6.8	12.4	225	Spring				174	6.8	0.33	7.1	17.4	248	Winter
186	6.9	0.44	8.1	15.9	213	Spring				173	6.5	0.33	6.8	19.8	257	Winter
187	6.9	0.44	8.7	16.2	216	Spring				175	6.4	0.31	7.1	21.4	250	Winter
184	7.2	0.42	9.9	14	216	Spring				175	6.5	0.32	7.1	22.5	251	Winter
186	7.3	0.46	10.2	16.6	213	Spring				174	6.6	0.34	7.4	22.3	249	Winter
185	7.4	0.48	9.8	14.2	213	Spring				176	6.6	0.33	7.3	20.5	251	Winter
184	7.7	0.45	9.6	11.6	219	Spring				173	6.6	0.32	6.8	18.4	255	Winter
182	7.8	0.48	9.5	12.5	220	Spring				173	6.9	0.36	7.2	19.3	254	Winter
182	7.4	0.44	9.3	10.7	221	Spring				174	6.6	0.29	7.3	21	253	Winter
181	7.3	0.47	10	15.8	222	Spring				172	7.3	0.33	7.8	22	249	Winter
182	7.3	0.46	8.9	11.9	220	Spring				173	7	0.35	7.6	20.2	248	Winter
179	7.6	0.43	10.2	11.5	223	Spring				173	6.9	0.33	7.3	20.8	250	Winter
184	7.3	0.45	10	14.1	216	Spring				175	7.1	0.35	8	21.4	244	Winter
181	7.2	0.44	10.1	12.2	221	Spring				173	6.8	0.31	7	20.5	249	Winter
180	7	0.42	9.3	11.9	224	Spring				173	6.4	0.3	6.5	22.7	254	Winter
181	7	0.43	9.7	12.8	222	Spring				172	6.2	0.28	4.7	16.1	257	Winter
184	7	0.44	10.2	11.5	219	Spring				173	6.4	0.3	5.3	20.2	256	Winter
182	7	0.45	9.5	10.6	221	Spring				170	7	0.32	7.9	18.8	256	Winter
182	7.3	0.45	10.4	11.9	220	Spring				172	6.6	0.34	8.1	20.9	254	Winter
182	7.2	0.44	9.7	11.1	219	Spring				171	6.9	0.32	7.8	19.2	255	Winter
184	7.2	0.46	10	9.8	218	Spring				173	6.5	0.32	7.5	18.6	255	Winter
183	7.1	0.46	11.8	14.7	219	Spring				172	6.3	0.29	7.6	23.3	255	Winter
186	6.7	0.45	12.9	21.9	221	Spring				173	6.5	0.29	7.2	21.2	255	Winter
188	6.3	0.36	15.5	27.9	228	Spring				173	6.5	0.3	7.1	17.2	253	Winter
188	6.6	0.39	10.9	23.5	219	Spring				172	6.6	0.31	7.1	17.6	254	Winter
188	6.8	0.4	10.1	25.3	215	Spring				176	6.3	0.28	7.4	21.4	252	Winter
180	7.7	0.48	14.6	12.9	227	Spring				170	7.2	0.33	6.8	20.5	256	Winter
177	7.5	0.48	15	11.4	232	Spring				171	6.9	0.32	8.7	23.8	253	Winter
179	7.8	0.55	14.9	10.1	225	Spring				171	6.9	0.35	8.6	19.5	256	Winter
181	7.7	0.53	14.1	10.9	217	Spring				172	6.9	0.34	8.5	22	250	Winter
179	7.9	0.53	14.1	10.8	220	Spring				173	6.7	0.34	8.3	20.1	257	Winter
180	7.9	0.51	14.4	11.4	218	Spring				172	7	0.32	8.6	18.5	252	Winter
178	7.7	0.5	14.7	11.9	224	Spring				172	7	0.33	8.9	17.7	253	Winter
180	7.5	0.48	14.2	11.9	218	Spring				171	7.1	0.34	8.8	18.1	249	Winter
181	7.4	0.5	14.2	14.4	219	Spring				175	6.9	0.34	8.7	18.7	242	Winter
182	6.9	0.46	11.5	10.8	228	Spring				175	6.9	0.34	9.1	19.6	245	Winter
181	7.2	0.49	13.8	17	226	Spring				174	7	0.34	9.2	19.9	247	Winter
178	7.9	0.54	14.9	12.2	223	Spring				175	7	0.35	9.2	18.7	246	Winter
176	7.9	0.55	13	12.3	231	Spring				176	6.7	0.33	8.4	20.2	246	Winter
177	7.6	0.52	13.8	10.2	232	Spring				179	6.7	0.35	9.4	24.5	241	Winter
176	7.7	0.51	14.2	11	228	Spring				176	6.8	0.36	9	21.9	242	Winter
177	7.4	0.46	15.1	10.8	230	Spring				175	7	0.35	9.1	21.4	245	Winter
176	7.9	0.54	15.7	12.5	234	Spring				175	7.4	0.36	9.6	17.9	241	Winter
178	7.6	0.53	13.1	9.6	226	Spring				173	7.2	0.34	9.6	18.4	250	Winter
177	7.6	0.52	14.7	9.1	229	Spring				173	7.4	0.36	10	19.3	247	Winter
177	7.4	0.51	13.9	10.7	226	Spring				173	7	0.37	9.5	17.9	248	Winter
180	7.4	0.5	15.1	10.4	222	Spring				170	7.3	0.35	9.7	18.4	252	Winter
178	7.5	0.52	14.7	9.5	231	Spring				171	7.2	0.34	9.4	19.1	253	Winter
179	7.6	0.54	14	11	227	Spring				171	7.3	0.34	9.4	17.5	252	Winter
179	7.2	0.49	14.2	10.6	227	Spring				171	7.3	0.35	9.3	17.9	252	Winter
183	6.9	0.42	15.2	11	223	Spring				171	7.1	0.35	9.7	21.1	250	Winter
182	7.1	0.45	14.8	11	222	Spring				170	7.3	0.37	9.6	19.4	258	Winter
183	7.1	0.46	14.4	10.7	222	Spring				170	7.3	0.36	9	18.1	254	Winter
184	6.9	0.44	14.8	10.5	218	Spring				174	7.2	0.35	9.3	17.8	249	Winter
184	7.1	0.45	14.9	11.1	216	Spring				170	7.2	0.4	7.9	18.9	258	Winter
184	7.1	0.46	14	14.1	219	Spring				171	6.5	0.3	7.6	23.3	258	Winter
182	7.2	0.46	14.7	15.3	221	Spring				172	6.9	0.33	9.4	19.1	253	Winter
183	7.3	0.48	15	11.5	226	Spring				170	7.2	0.36	8.5	16	258	Winter
186	7.1	0.51	13.9	11.3	216	Spring				171	7.2	0.35	10	20.2	254	Winter
183	7.1	0.48	13.4	10.4	218	Spring				174	7.1	0.33	9.2	18	248	Winter
184	7.2	0.49	14.1	11.3	217	Spring				172	7.4	0.34	10.5	17.3	249	Winter
184	7.1	0.44	14.5	12.7	216	Spring				171	7.1	0.33	9.1	20.5	247	Winter
184	7.1	0.43	14.2	13.5	215	Spring				173	6.6	0.26	8.3	24.7	255	Winter
185	7	0.43	14.5	13	219	Spring				173	6.9	0.3	8.5	21.6	252	Winter
185	7	0.44	14.2	12.1	218	Spring				171	7.2	0.33	9.9	18	249	Winter
184	6.9	0.45	13.6	11	218	Spring				171	7.1	0.32	9.9	19.4	252	Winter
184	7	0.45	14.3	12.2	216	Spring				173	7	0.32	9.2	17.7	250	Winter
183	7	0.41	14	11.7	222	Spring				171	7	0.33	9.6	19.9	253	Winter
185	6.9	0.42	14.2	11.7	220	Spring				171	7.2	0.34	10	18.5	255	Winter
185	7	0.45	13.9	11.2	220	Spring				172	6.9	0.32	8.8	18.8	249	Winter
184	7	0.47	12.7	10.8	219	Spring				174	6.8	0.33	8.6	19.8	247	Winter
183	7.1	0.47	13.8	12.8	218	Spring				174	6.7	0.3	9.1	23.3	245	Winter
181	7.2	0.45	14.3	12.2	223	Spring				172	7.1	0.33	9.7	16.7	248	Winter
179	7.3	0.45	13.2	12.2	224	Spring				172	6.9	0.33	9.4	17.1	250	Winter
180	7.4	0.46	14.3	12.2	225	Spring				171	6.9	0.31	9.6	16.8	250	Winter
180	7.3	0.46	13.4	11.6	225	Spring				172	6.9	0.32	9.6	14.5	248	Winter
179	7.4	0.45	12	11.5	224	Spring				172	7	0.34	9.4	15.3	248	Winter
178	7.3	0.48	12.2	12.5	229	Spring				172	6.8	0.32	9.8	17.8	251	Winter
178	7.4	0.47	12.4	13	226	Spring				172	6.9	0.31	9.9	15.7	247	Winter
178	7.5	0.46	12.4	11.3	228	Spring				170	7	0.33	9.9	16.4	252	Winter
179	7.4	0.46	12.5	11.7	224	Spring				171	6.8	0.31	9.8	17.9	254	Winter
179	7.4	0.45	11.8	12.6	224	Spring				172	6.8	0.32	9.7	17.3	253	Winter
179	7.5	0.45	12.5	19.5	239	Spring				173	6.6	0.3	9.8	18.5	250	Winter
179	7.3	0.43	13.3	20	227	Spring				171	6.7	0.33	9	18.1	256	Winter
180	7.3	0.44	11.6	18.2	237	Spring				171	6.9	0.35	9.3	17.8	257	Winter
181	7	0.41	11.9	26.6	233	Spring				172	7.1	0.33	10.2	16.9	247	Winter
179	7.4	0.43	13.5	20.3	230	Spring				172	7	0.32	9.6	17.3	250	Winter
180	7.3	0.42	12.6	18.5	230	Spring				172	7	0.33	10	15.8	251	Winter
178	7.1	0.39	11.8	17.6	229	Spring				171	7	0.34	9	15	252	Winter
179	7.2	0.44	14.6	15	227	Spring				169	7	0.31	9.8	16.3	256	Winter
177	7.3	0.44	13	12.6	225	Spring				169	7	0.31	9.9	16.4	257	Winter
180	7.2	0.45	13.1	10.3	227	Spring				170	7.1	0.33	9.6	17.2	255	Winter
178	7.3	0.45	12.3	10.2	225	Spring				170	7.2	0.33	10.1	16.2	253	Winter
178	7.1	0.43	11.9	10.6	227	Spring				169	7.4	0.33	9.9	17	255	Winter
179	7.2	0.45	12.9	12.7	227	Spring				172	7.1	0.34	9.7	17.5	246	Winter
181	6.7	0.39	10.5	11.9	227	Spring				174	6.7	0.29	9.2	22.4	254	Winter
179	7.1	0.44	11.6	13	230	Spring				173	6.8	0.31	8.9	21.3	254	Winter
177	7.3	0.45	11.8	11.3	233	Spring				171	6.7	0.27	9.1	24.1	261	Winter
177	7.4	0.46	11.3	10.6	228	Spring				172	7.1	0.31	9.4	19	250	Winter
181	7.1	0.41	13.6	18.1	224	Spring				172	7.1	0.32	9.1	17.1	251	Winter
178	6.9	0.43	14.6	14.5	232	Spring				172	7.1	0.32	9.4	17.8	250	Winter
178	7.1	0.42	13.3	12.2	234	Spring				171	7.2	0.34	9.3	17.3	250	Winter
177	7.1	0.46	12.5	11.9	234	Spring				171	7	0.33	9.5	17	252	Winter
180	7.1	0.44	14.4	14.1	233	Spring				168	7.2	0.32	10.2	18	257	Winter
176	6.8	0.38	14.6	13	237	Spring				169	6.9	0.32	9.4	17.6	260	Winter
176	6.9	0.46	12.1	10.9	244	Spring				170	6.8	0.29	9.3	20	256	Winter
176	7	0.47	9.7	10.2	240	Spring				173	6.6	0.27	9.7	23.7	256	Winter
178	7.1	0.48	10.6	11.8	234	Spring				172	6.9	0.31	8.8	23.7	253	Winter
180	6.8	0.4	11.8	17.3	236	Spring				171	7	0.33	9.6	18.4	252	Winter
177	7.4	0.43	13.2	13.9	232	Spring				169	7.3	0.33	10	17.2	255	Winter
177	6.9	0.37	13.9	13.2	233	Spring				168	7.2	0.34	9.4	16.8	255	Winter
176	6.8	0.38	14.9	14.4	234	Spring				171	7	0.34	9.6	17.6	256	Winter
171	6.7	0.34	16.6	15.6	235	Spring				170	7.5	0.35	9.8	17.1	254	Winter
175	6.8	0.42	11.7	12.4	239	Spring				170	7.2	0.33	9.6	17.5	254	Winter
173	7.3	0.43	12.9	11.5	238	Spring				168	7.2	0.35	9.7	16.1	255	Winter
175	7.1	0.43	11.8	12.6	236	Spring				170	7.2	0.33	10	16	257	Winter
175	7	0.41	12.4	12.4	236	Spring				173	7.1	0.35	9.1	15.5	248	Winter
176	7	0.4	12.2	11.8	238	Spring				171	6.9	0.33	9.3	18	255	Winter
175	7.1	0.43	12.8	11	235	Spring				171	6.8	0.33	9.2	17.4	252	Winter
177	6.9	0.41	11.9	12	236	Spring				171	7.3	0.35	9.3	16.2	250	Winter
175	6.7	0.39	10.8	12	243	Spring				170	7.2	0.34	9.3	16.9	252	Winter
172	6.6	0.44	7.5	9	249	Spring				168	7.2	0.34	9.2	16.7	257	Winter
174	6.7	0.49	7.4	9.5	256	Spring				170	7.1	0.34	9.2	17.9	250	Winter
174	7	0.51	7.5	9.4	252	Spring				172	7.1	0.36	9.3	17.2	249	Winter
174	7.1	0.51	9.3	9.2	257	Spring				173	7.1	0.34	9.8	16	245	Winter
175	7.4	0.47	9.9	9.3	247	Spring				173	7	0.33	9.6	17.4	251	Winter
176	7	0.39	12.2	15.1	237	Spring				171	7.3	0.34	9.2	19.6	252	Winter
180	6.6	0.38	9.6	15.3	229	Spring				172	7.1	0.31	10	18	249	Winter
177	6.9	0.4	9.7	10	232	Spring				171	7	0.31	10.3	19.6	252	Winter
177	6.9	0.42	10.8	10.5	235	Spring				174	6.9	0.31	9.8	28.4	248	Winter
177	7.1	0.44	11	11.1	241	Spring				175	6.6	0.29	8.3	23.8	245	Winter
179	6.9	0.42	10.5	12.4	235	Spring				172	7	0.34	8.2	18.5	255	Winter
179	6.7	0.39	11.5	11.9	231	Spring				174	6.9	0.32	9.2	19.2	245	Winter
178	6.7	0.36	12.3	13.2	234	Spring				172	7.1	0.32	8.8	20.1	253	Winter
177	6.4	0.35	14	15.6	245	Spring				173	6.7	0.31	8.9	20.1	251	Winter
179	6.4	0.35	13.8	15	238	Spring				174	6.7	0.32	9.1	18.7	249	Winter
178	6.5	0.35	13.6	14.8	236	Spring				174	6.8	0.33	9.3	19.5	250	Winter
176	6.3	0.31	14.9	14.1	236	Spring				173	6.8	0.34	9.4	21.1	250	Winter
174	6.4	0.32	14.7	15.6	240	Spring				173	6.9	0.3	10.1	23.6	252	Winter
174	6.9	0.38	11.5	13.7	240	Spring				172	7.2	0.32	9.6	21.4	253	Winter
170	6.8	0.41	8.4	10.4	251	Spring				171	7.2	0.34	9.4	19.4	251	Winter
169	6.6	0.46	7.1	11.4	256	Spring				171	7.2	0.33	10	18.3	256	Winter
171	6.3	0.47	6.4	9.7	252	Spring				173	7.1	0.33	9.7	18.8	248	Winter
172	6.8	0.47	7.3	7.6	249	Spring				173	6.9	0.35	9	19.1	251	Winter
177	7	0.44	9.1	10.4	236	Spring				172	7	0.31	9.8	20.2	249	Winter
178	7	0.43	9.2	11.9	231	Spring				172	6.9	0.31	9.4	18	255	Winter
177	7	0.42	11.7	12.1	233	Spring				173	7	0.33	9.8	18.3	250	Winter
177	6.9	0.38	11.9	12.4	231	Spring				170	7.2	0.33	10	19.1	255	Winter
176	6.9	0.36	12.5	13.1	236	Spring				172	7.1	0.31	10.1	16.8	248	Winter
176	6.9	0.37	14	13.9	234	Spring				173	6.6	0.27	9.2	23.2	255	Winter
178	6.7	0.37	14.4	15.3	226	Spring				172	6.7	0.3	9.5	18.3	251	Winter
175	6.7	0.34	13.2	12.6	239	Spring
174	6.8	0.37	11.5	13.7	242	Spring
174	7.1	0.4	10.6	13	237	Spring
176	7.1	0.43	10.9	13	233	Spring
176	6.9	0.45	8.9	10.3	238	Spring
177	7.1	0.45	9.6	10.4	233	Spring
178	7	0.45	10	10.7	232	Spring
177	7.3	0.44	11.2	10.5	225	Spring
178	7.2	0.43	12	10.7	228	Spring
178	7.1	0.42	11.5	11.6	231	Spring
178	7.2	0.41	11.1	11.1	231	Spring
177	7.3	0.41	12.1	12.5	228	Spring
177	7.1	0.38	13.3	13.4	229	Spring
177	7	0.41	12.8	14.7	231	Spring
177	7.1	0.42	11.6	12.9	236	Spring
175	7.3	0.42	12.1	13.5	233	Spring
174	7.3	0.39	11.2	13.6	233	Spring
175	6.8	0.35	12.6	18.2	238	Spring
175	6.1	0.29	13.3	19.5	245	Spring
175	6.1	0.3	16.1	22.2	243	Spring
173	6.4	0.35	11.9	15.6	244	Spring
170	6.7	0.4	9.7	14.7	254	Spring
172	6.7	0.38	10.2	16.2	248	Spring
175	7	0.41	11.1	13.5	236	Spring
173	7	0.41	11.7	14.2	244	Spring
173	6.8	0.39	11.9	16	243	Spring
175	6.7	0.37	11.9	17	240	Spring
172	7	0.41	11.9	12.8	248	Spring
171	6.8	0.41	10.4	11.9	245	Spring
174	6.9	0.41	11.5	10.8	238	Spring
174	7	0.41	11.5	10.5	242	Spring
173	7	0.4	12	12.4	240	Spring
176	6.8	0.37	12.1	12	237	Spring
177	6.8	0.41	12.6	15.7	234	Spring
177	6.7	0.37	13.6	16.9	234	Spring
176	6.4	0.33	15.3	18.3	233	Spring
172	6.2	0.31	18.4	17.4	243	Spring
170	6	0.29	18.6	17.2	243	Spring
169	6.4	0.31	17.6	18.1	250	Spring
176	6.7	0.37	14.4	15.8	236	Spring
174	7.1	0.41	12.8	13.8	239	Spring
175	7	0.39	12.4	13.3	238	Spring
174	7.1	0.42	13.1	14.1	236	Spring
176	6.8	0.39	12.8	13.4	238	Spring
177	6.9	0.4	13.2	15.4	232	Spring
176	6.6	0.39	12.4	14.6	235	Spring
