# Supplementary material for: Using wearable sensors to classify subject-specific running biomechanical gait patterns based on changes in environmental weather conditions
Source: PLoS One. 2018 Sep 18;13(9):e0203839. doi: 10.1371/journal.pone.0203839 (PMC6143236; doi:10.1371/journal.pone.0203839)
Supplement: S2 File — (XLSX) [file pone.0203839.s002.xlsx]

## Sheet: Sheet1
									Runner 4
									Classification accuracy 97.56%
Cadence	VOP	Braking	PD	PR	GCT	Weather			Method 2 (Train:70% and Vaidation: 30%)
177	6.8	0.33	9.4	25.5	241	Winter
175	7	0.34	9.2	21.9	245	Winter
177	6.8	0.32	8.8	22.1	244	Winter
176	6.8	0.35	8.4	24.4	245	Winter
173	7.1	0.32	9.5	23.1	252	Winter
175	7	0.32	8.8	23.3	246	Winter
175	6.9	0.32	9.3	22.5	250	Winter
175	7	0.35	7.9	23.1	243	Winter
174	7	0.36	7.6	21.5	246	Winter
176	7	0.35	8.2	19.6	241	Winter
175	7.2	0.35	9.5	20.6	242	Winter
174	7.1	0.32	9.4	22	242	Winter
174	7.1	0.3	9.5	23	243	Winter
172	7	0.29	9.8	22.1	247	Winter
175	7.1	0.29	9.8	24.2	243	Winter
176	6.8	0.28	9.6	25.1	248	Winter
176	6.3	0.29	8.5	23.4	253	Winter
175	6.8	0.29	9.5	23.5	245	Winter
176	6.4	0.28	9	25.7	248	Winter
176	6.6	0.31	8.7	26.1	244	Winter
177	6.8	0.31	8.7	21.6	242	Winter
175	7	0.32	9.2	21.4	241	Winter
175	7	0.33	9.4	21.5	242	Winter
177	6.6	0.3	8.6	20.1	246	Winter
175	7.1	0.34	8.7	20.7	245	Winter
175	7	0.31	9.4	20.7	244	Winter
174	7	0.32	9.4	21.3	245	Winter
175	7.1	0.34	9.1	20.7	244	Winter
177	6.9	0.33	8.9	21.1	243	Winter
177	6.8	0.32	9.5	23.8	243	Winter
175	7.1	0.3	9.6	24.1	237	Winter
176	6.9	0.3	10.2	24.5	240	Winter
177	6.7	0.3	9.5	23.6	239	Winter
176	6.9	0.31	9.6	23.7	242	Winter
176	6.9	0.31	9.2	24.7	240	Winter
177	6.7	0.32	9.1	24.7	239	Winter
177	6.8	0.31	9	23.7	241	Winter
176	6.8	0.31	9.4	24.4	241	Winter
176	6.9	0.31	9.3	23.5	242	Winter
175	7	0.32	10.1	21.9	242	Winter
176	7.1	0.33	9.8	23.7	243	Winter
175	6.9	0.33	9.8	22.8	243	Winter
175	7.1	0.34	9.9	22.6	244	Winter
177	6.9	0.31	9.9	24	240	Winter
177	7.2	0.32	9.7	23.4	237	Winter
176	7.1	0.35	9.6	24.4	237	Winter
175	6.9	0.31	9.3	26.3	242	Winter
171	7.1	0.33	8.2	23.6	252	Winter
174	7	0.37	6.4	21	248	Winter
172	7.2	0.4	6.5	20.2	251	Winter
172	6.8	0.37	6.3	20.3	251	Winter
174	7.3	0.39	7.6	22.2	245	Winter
174	7.2	0.39	7.5	22.9	247	Winter
175	7.4	0.41	8.3	22	244	Winter
175	7.5	0.38	9.9	23.5	237	Winter
175	6.9	0.3	10.1	26.3	244	Winter
175	6.8	0.28	9.8	27.2	243	Winter
173	6.9	0.28	10.6	27.4	247	Winter
173	6.8	0.26	10	24.2	248	Winter
173	6.7	0.27	10.2	25	251	Winter
174	6.4	0.26	9.5	24.6	251	Winter
174	6.2	0.25	8.1	24.1	252	Winter
171	6.2	0.27	8.4	20.4	261	Winter
174	6.8	0.32	8.9	21.7	247	Winter
178	6.6	0.32	8.7	25.7	243	Winter
176	7	0.35	9.4	25.2	241	Winter
175	6.9	0.32	9.9	26.1	247	Winter
174	7.1	0.31	9.5	24.7	241	Winter
174	7.2	0.34	9.9	24.2	246	Winter
174	7	0.33	9.8	24	244	Winter
175	7.2	0.32	9.5	22.9	242	Winter
177	6.9	0.32	9.8	25.7	239	Winter
175	6.9	0.33	9.6	24.2	244	Winter
174	7.1	0.34	9.4	22	245	Winter
174	7.1	0.33	9.8	21.5	249	Winter
173	7.1	0.34	9.5	21.7	244	Winter
173	7.2	0.32	9.8	22	246	Winter
174	7	0.32	9.5	21.7	243	Winter
176	6.8	0.32	9.4	23.3	243	Winter
176	7	0.35	9.3	23.3	240	Winter
176	7	0.34	8.8	24.3	237	Winter
173	6.9	0.3	8.6	22	245	Winter
171	6.9	0.28	8.9	21.7	253	Winter
172	6.9	0.28	8.6	21.1	248	Winter
174	6.8	0.29	8.9	21.4	245	Winter
173	7	0.32	9	22	246	Winter
175	7	0.31	9.5	22.2	243	Winter
171	6.9	0.29	9.3	22.2	251	Winter
170	7.1	0.3	9.1	20.5	255	Winter
171	7.1	0.32	9.4	20.2	253	Winter
173	7	0.31	9.3	21.4	250	Winter
173	7.1	0.31	9.4	24	244	Winter
173	7.1	0.32	9.4	20.4	249	Winter
170	7.1	0.32	9.5	21.4	254	Winter
172	7.2	0.31	9.8	20.7	250	Winter
172	7.2	0.34	9.4	22.5	246	Winter
173	7.1	0.3	9.9	23.3	246	Winter
173	7.1	0.29	9.4	20.4	245	Winter
173	7.3	0.33	9.7	21.8	243	Winter
172	7.1	0.31	9.4	21.9	247	Winter
173	7	0.31	9.1	23.7	243	Winter
173	7	0.32	9.3	22.6	251	Winter
173	7	0.32	9.2	21.3	244	Winter
173	7	0.33	9.2	21.9	244	Winter
172	7	0.31	9.1	22.1	249	Winter
173	7	0.31	9.2	22.8	249	Winter
173	7	0.32	9	23.6	246	Winter
172	6.9	0.31	9.4	23	251	Winter
172	7	0.31	9.4	23.9	249	Winter
172	7.1	0.32	8.8	21.2	247	Winter
173	7.1	0.31	9.5	21.1	246	Winter
173	7	0.35	9.1	21.4	247	Winter
174	7.1	0.33	9.4	21	243	Winter
175	7	0.34	9	20.2	247	Winter
174	7.1	0.33	9	20.8	245	Winter
173	7	0.32	8.5	21.2	248	Winter
173	7	0.33	9.1	21.2	245	Winter
172	7	0.31	9	22.7	246	Winter
173	7.2	0.31	9	20.2	248	Winter
174	7.1	0.32	8.8	20.5	246	Winter
174	7	0.31	9.1	21.2	247	Winter
173	7.2	0.31	9.9	23.3	250	Winter
172	7	0.3	9.3	23.4	247	Winter
172	7.3	0.32	8.9	24.1	253	Winter
171	7.6	0.32	9	22.7	245	Winter
173	7.2	0.31	9.4	24.3	243	Winter
173	7.1	0.34	9.5	24.7	245	Winter
171	7.2	0.33	9.1	23.7	249	Winter
173	7.2	0.31	10	23.1	246	Winter
174	7	0.33	9	21.8	246	Winter
176	6.7	0.31	9.1	25.2	240	Winter
173	8	0.33	8.1	25	243	Winter
172	7.2	0.29	9.5	23.3	253	Winter
173	7.5	0.32	8.3	20.9	239	Winter
171	7.5	0.34	10	22.4	248	Winter
175	7.1	0.32	9.2	22.9	241	Winter
174	7.3	0.32	8.9	22.4	238	Winter
174	7.4	0.33	9.5	23.5	241	Winter
172	7.1	0.34	8.8	23	250	Winter
172	7.5	0.39	8.7	21.3	251	Winter
172	7.3	0.36	8.7	22.4	249	Winter
172	7.3	0.35	8.6	22.4	247	Winter
173	7.1	0.33	8.9	22.1	245	Winter
175	7	0.33	8.5	19.7	246	Winter
173	7.3	0.35	8.7	20.8	243	Winter
172	7.2	0.36	7.9	22	251	Winter
172	7	0.39	6.8	19.2	251	Winter
171	7.4	0.39	7.4	20.7	253	Winter
173	7.3	0.39	8.3	21.2	243	Winter
173	7.6	0.37	9.3	25.3	248	Winter
175	6.7	0.28	9.5	26.6	247	Winter
173	6.6	0.25	10	27.2	252	Winter
171	6.8	0.26	10.5	26.8	254	Winter
171	6.3	0.24	9.9	26.9	260	Winter
173	6.9	0.3	9.4	27.1	250	Winter
172	7	0.33	8.2	24.4	250	Winter
172	7.1	0.31	9.1	24.8	249	Winter
174	7.3	0.34	8.9	24.1	242	Winter
174	7.1	0.32	8.7	23.7	243	Winter
175	7.1	0.34	8.8	23.3	241	Winter
176	7	0.34	8.7	22.8	242	Winter
177	7.1	0.35	8.1	22.1	241	Winter
177	7.2	0.33	9.3	22.8	235	Winter
177	7.1	0.33	9.8	22.6	241	Winter
176	7.3	0.36	8.4	19.2	237	Winter
176	7.2	0.36	8.8	20.1	241	Winter
175	7.3	0.36	8.8	21.6	235	Winter
176	7	0.34	8.6	23.4	237	Winter
176	7.2	0.33	8.8	22.1	236	Winter
173	7.3	0.34	9.2	21.9	245	Winter
174	7	0.33	9	21.1	246	Winter
174	7.1	0.34	9	20.7	242	Winter
176	6.8	0.35	9.3	21.8	244	Winter
177	6.6	0.31	7.6	17.8	243	Winter
176	7.2	0.34	9.2	24.1	239	Winter
175	7	0.34	8.3	20.7	245	Winter
174	6.5	0.31	8.3	23.5	248	Winter
173	7	0.31	8.8	26.6	249	Winter
174	6.9	0.3	7.7	18.6	246	Winter
170	7.4	0.33	9	19.2	247	Winter
172	7.3	0.34	8.7	20.1	246	Winter
172	7.3	0.34	9.3	21.5	248	Winter
171	7.4	0.33	9.3	20.8	245	Winter
172	7.4	0.33	8.9	19.8	247	Winter
173	7.4	0.35	9.2	18.8	243	Winter
173	7.2	0.33	9.4	19.1	245	Winter
173	7.5	0.34	9.1	19.3	243	Winter
174	7.4	0.35	8.9	19.7	241	Winter
171	7.6	0.34	9.3	19.9	243	Winter
173	7.3	0.33	8.5	18.2	240	Winter
172	7.2	0.33	8.4	19.6	247	Winter
173	7.4	0.34	9	17.7	241	Winter
173	7.3	0.35	9.1	19.9	247	Winter
173	7.2	0.34	8.8	21	243	Winter
173	7.3	0.33	9.5	21.9	246	Winter
174	7.4	0.34	9.6	23.3	244	Winter
176	7.1	0.31	9.7	21.4	240	Winter
172	7.2	0.32	9.3	21.7	246	Winter
174	7	0.31	9.1	23	244	Winter
173	7.1	0.34	8.5	20.4	247	Winter
175	6.8	0.33	8.1	20.3	245	Winter
172	7.2	0.35	8.5	19.5	245	Winter
175	7.1	0.36	8.4	24	244	Winter
176	7.1	0.34	9.4	22.7	237	Winter
175	7.1	0.35	8.9	21.7	246	Winter
174	7.2	0.34	8.8	20.5	244	Winter
175	7.2	0.33	9.1	22.9	246	Winter
176	7	0.34	8.6	21	241	Winter
172	7.2	0.33	9	21	247	Winter
174	7	0.32	9	19.4	244	Winter
174	7.1	0.34	9.2	21	242	Winter
174	7	0.34	9.1	22.4	244	Winter
175	7	0.32	8.9	22.5	242	Winter
175	7.1	0.34	9	22.1	244	Winter
176	6.9	0.32	9.1	22.2	241	Winter
174	7.1	0.35	8.8	21.5	244	Winter
175	6.9	0.34	8.8	22.4	245	Winter
174	7.2	0.35	8.9	19.3	243	Winter
175	7.1	0.36	8.7	20.2	245	Winter
173	7.2	0.36	9.2	18.8	245	Winter
175	7.2	0.34	9.2	22.3	241	Winter
175	7.2	0.36	9.1	20.4	241	Winter
174	7.1	0.35	9.6	19.4	245	Winter
173	7.1	0.35	8.8	21.4	245	Winter
175	7	0.33	8.9	23.7	244	Winter
175	7	0.34	9	22.6	246	Winter
173	7.1	0.32	9.6	23.9	244	Winter
172	7.4	0.33	9.6	24.5	249	Winter
173	7	0.34	8.9	21.1	245	Winter
173	7.3	0.34	9.2	20.6	249	Winter
171	7.3	0.35	9.4	21.6	252	Winter
172	7.3	0.34	9.3	20.7	249	Winter
173	7.4	0.34	9.6	20.7	243	Winter
172	7.2	0.35	8.9	21.1	251	Winter
172	7.2	0.33	9.2	22.2	250	Winter
172	7.2	0.35	8.7	20.5	249	Winter
172	7.3	0.35	9.2	19.8	249	Winter
171	7.3	0.35	9.1	22	249	Winter
173	7.1	0.36	8.3	21.8	247	Winter
173	7.1	0.34	9	21.6	246	Winter
174	7.1	0.33	8.7	23.1	244	Winter
174	7.2	0.32	9	23.8	241	Winter
175	6.9	0.3	8.4	22.2	246	Winter
174	7.1	0.32	9.1	21	243	Winter
174	7	0.34	8.4	22.4	243	Winter
176	7	0.34	8.4	25.2	239	Winter
178	6.9	0.31	7.6	24.9	239	Winter
173	7.2	0.31	9.2	25.3	245	Winter
173	7.4	0.31	8.4	27.2	245	Winter
175	7.3	0.32	9.1	24.3	237	Winter
174	7.4	0.33	9.2	21	240	Winter
174	7.4	0.35	9	19.5	241	Winter
173	7.4	0.33	9.4	21.4	240	Winter
173	7.3	0.33	9.3	22.3	244	Winter
173	7.2	0.32	10.1	21.2	249	Winter
173	7.2	0.31	10.1	22.4	248	Winter
173	6.9	0.27	9.9	25.6	249	Winter
173	6.8	0.29	9.7	28	253	Winter
175	6.9	0.3	9.2	23.9	243	Winter
174	6.9	0.31	9	26.1	249	Winter
175	6.6	0.26	8.8	26	249	Winter
172	6.6	0.28	9.1	25.7	253	Winter
175	6.4	0.25	9.2	28.7	248	Winter
173	6.8	0.27	9.6	24.5	250	Winter
173	6.9	0.29	10	23.3	247	Winter
173	7	0.3	8.8	22.9	244	Winter
172	7	0.32	7.7	22.6	243	Winter
171	7.2	0.36	8.1	21.6	250	Winter
171	7.1	0.35	8	22.2	255	Winter
169	7.3	0.34	8.2	19.6	254	Winter
172	7.3	0.36	9.1	19.9	247	Winter
170	7.2	0.36	8	21.2	253	Winter
171	7.3	0.36	8.2	19.1	252	Winter
171	7.3	0.37	8.4	20.4	249	Winter
170	7.2	0.33	8.2	20	253	Winter
172	7.3	0.36	8.9	20.3	249	Winter
173	7.4	0.35	9.2	22.2	244	Winter
172	7.4	0.34	9.6	21.8	247	Winter
172	7.2	0.37	9.2	21.2	251	Winter
172	7.2	0.33	9.3	21	253	Winter
171	7.3	0.33	8.7	20.3	249	Winter
172	7.1	0.32	7.8	22.9	248	Winter
175	7.2	0.35	8.1	17.9	240	Winter
175	7.2	0.35	9.1	19.3	241	Winter
176	7.4	0.35	9.7	21	235	Winter
175	7.1	0.32	7.4	19.2	247	Winter
173	7	0.33	8.4	19.2	245	Winter
173	7	0.33	9.6	20	249	Winter
170	7.1	0.32	9.6	20.3	253	Winter
174	6.9	0.3	9.3	19.6	246	Winter
172	7.2	0.33	9.7	19.9	246	Winter
174	7	0.34	9	18	244	Winter
170	7.2	0.34	9.1	19.3	256	Winter
175	7.1	0.31	9.5	21.3	245	Winter
173	7.3	0.35	8.8	19.2	248	Winter
170	7.5	0.36	9.1	20	254	Winter
172	7.3	0.34	9.4	21.2	250	Winter
171	7.3	0.34	9	19.7	251	Winter
171	7.2	0.32	8.9	22.5	250	Winter
171	7.2	0.31	9.8	24.4	252	Winter
173	7.2	0.32	9.1	23.3	245	Winter
171	7.3	0.32	9.2	19.3	246	Winter
171	7.4	0.33	8.9	18.5	245	Winter
174	7.1	0.33	9.4	19.5	247	Winter
174	7.1	0.33	9.9	23.1	243	Winter
175	7	0.35	9.4	19.4	245	Winter
175	7.2	0.37	9.7	19.1	242	Winter
173	7.1	0.36	8.7	20.5	246	Winter
174	7.2	0.35	9.4	21.8	248	Winter
173	7.3	0.35	9.3	20	245	Winter
172	7.3	0.35	9.7	20.2	247	Winter
173	7.4	0.35	9.6	20.1	243	Winter
172	7.5	0.36	9.5	18.3	246	Winter
172	7.3	0.35	10.4	19.7	247	Winter
173	7.5	0.35	9.8	19.2	244	Winter
172	7.4	0.35	9.7	19.1	247	Winter
173	7.3	0.33	9.8	20.3	245	Winter
172	7.1	0.34	9.2	19.4	249	Winter
173	7.3	0.35	8.9	18	246	Winter
171	7.4	0.34	9.4	18.3	248	Winter
173	7.3	0.35	9.4	19.4	249	Winter
173	7.3	0.32	9.7	18.7	244	Winter
174	7.2	0.35	8.9	19.3	247	Winter
172	7.5	0.35	9.5	22.1	247	Winter
172	7.2	0.35	9.2	20	248	Winter
174	7	0.33	9	19	246	Winter
174	7.1	0.35	8.9	20.7	246	Winter
174	7.5	0.35	9.6	19.5	244	Winter
174	7.2	0.33	9	19.7	243	Winter
173	7.2	0.34	9.6	19.8	244	Winter
173	7.1	0.32	8.8	20.9	250	Winter
172	7	0.33	8.9	20.3	250	Winter
172	7.1	0.34	9.2	22	250	Winter
173	7.1	0.35	9.5	19.9	250	Winter
173	7.2	0.34	9.2	19.9	249	Winter
173	7.2	0.36	9.5	19.1	248	Winter
173	7.2	0.35	9.3	21.3	249	Winter
173	7.2	0.33	9.6	22.7	247	Winter
172	7.2	0.33	9.3	22.1	250	Winter
174	7.1	0.34	8.8	19.3	246	Winter
173	7.3	0.35	9.5	23.4	246	Winter
173	7	0.33	9.3	23.5	250	Winter
171	7.1	0.32	9.6	22.5	251	Winter
171	7	0.35	8.9	19.7	256	Winter
171	7.3	0.35	8.9	19.7	249	Winter
174	6.9	0.32	9.2	22.5	252	Winter
173	6.9	0.32	9.4	23.7	247	Winter
173	7	0.34	9.1	21.1	251	Winter
172	7.2	0.35	9.4	21.4	251	Winter
174	7	0.33	9.5	19.7	248	Winter
174	7.1	0.34	9.8	20	247	Winter
176	6.7	0.31	9.3	22.6	247	Winter
174	6.7	0.32	8	22.4	252	Winter
173	6.8	0.32	8	20.3	247	Winter
174	7.1	0.35	9	22.1	245	Winter
173	7.3	0.36	9.4	19.8	242	Winter
173	7.2	0.35	9.2	19.4	244	Winter
177	6.9	0.36	9.2	20.1	244	Winter
175	7	0.38	9.1	21.1	244	Winter
175	7	0.34	9.4	19.2	247	Winter
175	6.9	0.35	8.3	17.3	246	Winter
176	7.2	0.35	9	20.3	242	Winter
173	7.3	0.36	9	18.7	246	Winter
172	7.4	0.37	9.9	20.2	248	Winter
173	7.4	0.35	9	19.5	244	Winter
175	7.1	0.35	9.5	20.9	240	Winter
173	7.2	0.37	9.3	22	245	Winter
173	7.1	0.34	9.2	21	246	Winter
173	6.7	0.32	8.2	20.9	247	Winter
173	7	0.36	9	20.6	250	Winter
174	6.8	0.3	7.5	16.1	249	Winter
172	6.7	0.34	6.9	19.2	256	Winter
172	6.9	0.33	6.7	17	255	Winter
171	7	0.33	7.1	18.2	253	Winter
172	6.7	0.32	7	17.2	254	Winter
172	7	0.34	7.4	18.7	250	Winter
174	6.8	0.33	7.1	17.4	248	Winter
173	6.5	0.33	6.8	19.8	257	Winter
175	6.4	0.31	7.1	21.4	250	Winter
175	6.5	0.32	7.1	22.5	251	Winter
174	6.6	0.34	7.4	22.3	249	Winter
176	6.6	0.33	7.3	20.5	251	Winter
173	6.6	0.32	6.8	18.4	255	Winter
173	6.9	0.36	7.2	19.3	254	Winter
174	6.6	0.29	7.3	21	253	Winter
172	7.3	0.33	7.8	22	249	Winter
173	7	0.35	7.6	20.2	248	Winter
173	6.9	0.33	7.3	20.8	250	Winter
175	7.1	0.35	8	21.4	244	Winter
173	6.8	0.31	7	20.5	249	Winter
173	6.4	0.3	6.5	22.7	254	Winter
172	6.2	0.28	4.7	16.1	257	Winter
173	6.4	0.3	5.3	20.2	256	Winter
170	7	0.32	7.9	18.8	256	Winter
172	6.6	0.34	8.1	20.9	254	Winter
171	6.9	0.32	7.8	19.2	255	Winter
173	6.5	0.32	7.5	18.6	255	Winter
172	6.3	0.29	7.6	23.3	255	Winter
173	6.5	0.29	7.2	21.2	255	Winter
173	6.5	0.3	7.1	17.2	253	Winter
172	6.6	0.31	7.1	17.6	254	Winter
176	6.3	0.28	7.4	21.4	252	Winter
170	7.2	0.33	6.8	20.5	256	Winter
171	6.9	0.32	8.7	23.8	253	Winter
171	6.9	0.35	8.6	19.5	256	Winter
172	6.9	0.34	8.5	22	250	Winter
173	6.7	0.34	8.3	20.1	257	Winter
172	7	0.32	8.6	18.5	252	Winter
172	7	0.33	8.9	17.7	253	Winter
171	7.1	0.34	8.8	18.1	249	Winter
175	6.9	0.34	8.7	18.7	242	Winter
175	6.9	0.34	9.1	19.6	245	Winter
174	7	0.34	9.2	19.9	247	Winter
175	7	0.35	9.2	18.7	246	Winter
176	6.7	0.33	8.4	20.2	246	Winter
179	6.7	0.35	9.4	24.5	241	Winter
176	6.8	0.36	9	21.9	242	Winter
175	7	0.35	9.1	21.4	245	Winter
175	7.4	0.36	9.6	17.9	241	Winter
173	7.2	0.34	9.6	18.4	250	Winter
173	7.4	0.36	10	19.3	247	Winter
173	7	0.37	9.5	17.9	248	Winter
170	7.3	0.35	9.7	18.4	252	Winter
171	7.2	0.34	9.4	19.1	253	Winter
171	7.3	0.34	9.4	17.5	252	Winter
171	7.3	0.35	9.3	17.9	252	Winter
171	7.1	0.35	9.7	21.1	250	Winter
170	7.3	0.37	9.6	19.4	258	Winter
170	7.3	0.36	9	18.1	254	Winter
174	7.2	0.35	9.3	17.8	249	Winter
170	7.2	0.4	7.9	18.9	258	Winter
171	6.5	0.3	7.6	23.3	258	Winter
172	6.9	0.33	9.4	19.1	253	Winter
170	7.2	0.36	8.5	16	258	Winter
171	7.2	0.35	10	20.2	254	Winter
174	7.1	0.33	9.2	18	248	Winter
172	7.4	0.34	10.5	17.3	249	Winter
171	7.1	0.33	9.1	20.5	247	Winter
173	6.6	0.26	8.3	24.7	255	Winter
173	6.9	0.3	8.5	21.6	252	Winter
171	7.2	0.33	9.9	18	249	Winter
171	7.1	0.32	9.9	19.4	252	Winter
173	7	0.32	9.2	17.7	250	Winter
171	7	0.33	9.6	19.9	253	Winter
171	7.2	0.34	10	18.5	255	Winter
172	6.9	0.32	8.8	18.8	249	Winter
174	6.8	0.33	8.6	19.8	247	Winter
174	6.7	0.3	9.1	23.3	245	Winter
172	7.1	0.33	9.7	16.7	248	Winter
172	6.9	0.33	9.4	17.1	250	Winter
171	6.9	0.31	9.6	16.8	250	Winter
172	6.9	0.32	9.6	14.5	248	Winter
172	7	0.34	9.4	15.3	248	Winter
172	6.8	0.32	9.8	17.8	251	Winter
172	6.9	0.31	9.9	15.7	247	Winter
170	7	0.33	9.9	16.4	252	Winter
171	6.8	0.31	9.8	17.9	254	Winter
172	6.8	0.32	9.7	17.3	253	Winter
173	6.6	0.3	9.8	18.5	250	Winter
171	6.7	0.33	9	18.1	256	Winter
171	6.9	0.35	9.3	17.8	257	Winter
172	7.1	0.33	10.2	16.9	247	Winter
172	7	0.32	9.6	17.3	250	Winter
172	7	0.33	10	15.8	251	Winter
171	7	0.34	9	15	252	Winter
169	7	0.31	9.8	16.3	256	Winter
169	7	0.31	9.9	16.4	257	Winter
170	7.1	0.33	9.6	17.2	255	Winter
170	7.2	0.33	10.1	16.2	253	Winter
169	7.4	0.33	9.9	17	255	Winter
172	7.1	0.34	9.7	17.5	246	Winter
174	6.7	0.29	9.2	22.4	254	Winter
173	6.8	0.31	8.9	21.3	254	Winter
171	6.7	0.27	9.1	24.1	261	Winter
172	7.1	0.31	9.4	19	250	Winter
172	7.1	0.32	9.1	17.1	251	Winter
172	7.1	0.32	9.4	17.8	250	Winter
171	7.2	0.34	9.3	17.3	250	Winter
171	7	0.33	9.5	17	252	Winter
168	7.2	0.32	10.2	18	257	Winter
169	6.9	0.32	9.4	17.6	260	Winter
170	6.8	0.29	9.3	20	256	Winter
173	6.6	0.27	9.7	23.7	256	Winter
172	6.9	0.31	8.8	23.7	253	Winter
171	7	0.33	9.6	18.4	252	Winter
169	7.3	0.33	10	17.2	255	Winter
168	7.2	0.34	9.4	16.8	255	Winter
171	7	0.34	9.6	17.6	256	Winter
170	7.5	0.35	9.8	17.1	254	Winter
170	7.2	0.33	9.6	17.5	254	Winter
168	7.2	0.35	9.7	16.1	255	Winter
170	7.2	0.33	10	16	257	Winter
173	7.1	0.35	9.1	15.5	248	Winter
171	6.9	0.33	9.3	18	255	Winter
171	6.8	0.33	9.2	17.4	252	Winter
171	7.3	0.35	9.3	16.2	250	Winter
170	7.2	0.34	9.3	16.9	252	Winter
168	7.2	0.34	9.2	16.7	257	Winter
170	7.1	0.34	9.2	17.9	250	Winter
172	7.1	0.36	9.3	17.2	249	Winter
173	7.1	0.34	9.8	16	245	Winter
173	7	0.33	9.6	17.4	251	Winter
171	7.3	0.34	9.2	19.6	252	Winter
172	7.1	0.31	10	18	249	Winter
171	7	0.31	10.3	19.6	252	Winter
174	6.9	0.31	9.8	28.4	248	Winter
175	6.6	0.29	8.3	23.8	245	Winter
172	7	0.34	8.2	18.5	255	Winter
174	6.9	0.32	9.2	19.2	245	Winter
172	7.1	0.32	8.8	20.1	253	Winter
173	6.7	0.31	8.9	20.1	251	Winter
174	6.7	0.32	9.1	18.7	249	Winter
174	6.8	0.33	9.3	19.5	250	Winter
173	6.8	0.34	9.4	21.1	250	Winter
173	6.9	0.3	10.1	23.6	252	Winter
172	7.2	0.32	9.6	21.4	253	Winter
171	7.2	0.34	9.4	19.4	251	Winter
171	7.2	0.33	10	18.3	256	Winter
173	7.1	0.33	9.7	18.8	248	Winter
173	6.9	0.35	9	19.1	251	Winter
172	7	0.31	9.8	20.2	249	Winter
172	6.9	0.31	9.4	18	255	Winter
173	7	0.33	9.8	18.3	250	Winter
170	7.2	0.33	10	19.1	255	Winter
172	7.1	0.31	10.1	16.8	248	Winter
173	6.6	0.27	9.2	23.2	255	Winter
172	6.7	0.3	9.5	18.3	251	Winter
176	6.6	0.41	8.8	11.4	242	Spring
177	6.5	0.38	8.4	10.5	239	Spring
176	6.8	0.38	9	9.7	243	Spring
176	6.5	0.4	8.7	11.1	244	Spring
176	6.6	0.41	8.6	11.6	239	Spring
176	6.4	0.39	8.4	11	241	Spring
177	6.5	0.38	8.8	13	240	Spring
175	6.4	0.37	7.9	11	244	Spring
175	6.6	0.36	8.6	10.9	245	Spring
177	6.5	0.4	8.9	10.2	239	Spring
175	6.5	0.4	9.1	11.5	240	Spring
176	6.8	0.41	9.1	10.3	244	Spring
175	6.6	0.39	9	8.7	241	Spring
175	6.8	0.42	8.5	11.3	243	Spring
173	6.7	0.41	8	11.3	245	Spring
179	6.5	0.41	8.2	11.1	234	Spring
175	6.6	0.42	8.2	10.9	244	Spring
176	6.6	0.41	8.4	10.2	243	Spring
177	6.5	0.4	7.8	9.7	243	Spring
176	6.4	0.41	7.8	11.1	245	Spring
175	6.7	0.39	7.9	10.1	243	Spring
174	6.7	0.41	7.9	10.9	246	Spring
175	6.4	0.39	7.7	11.6	248	Spring
176	6.7	0.4	8	10.9	243	Spring
177	6.3	0.4	7.5	11.3	241	Spring
173	6.6	0.42	6.7	8.4	249	Spring
176	6.6	0.41	8	10.4	243	Spring
173	6.9	0.43	8.7	10.3	246	Spring
177	6.9	0.41	8.7	10.1	233	Spring
175	6.7	0.4	8.1	10.9	240	Spring
174	6.8	0.38	8.8	10	247	Spring
173	6.7	0.4	8.5	9.8	243	Spring
174	6.8	0.4	8.1	10.4	243	Spring
171	6.7	0.37	8.3	12.8	249	Spring
173	6.6	0.39	8.2	11.9	247	Spring
176	6.3	0.38	7.8	12	244	Spring
174	6.6	0.4	7.7	12.3	242	Spring
176	6.6	0.4	8.4	13.4	240	Spring
176	6.4	0.38	8.3	14.4	242	Spring
175	6.4	0.38	8.5	15	248	Spring
175	6.7	0.39	9.1	12.2	245	Spring
173	6.8	0.39	8.6	11.9	244	Spring
174	6.8	0.39	8.5	12.2	246	Spring
174	6.7	0.4	8.4	10.9	243	Spring
173	6.7	0.44	8.2	10.7	247	Spring
173	6.4	0.43	7.5	12.3	245	Spring
174	6.7	0.36	7.9	11.5	241	Spring
175	6.8	0.39	8.2	11.7	242	Spring
174	6.9	0.41	8.1	11.3	244	Spring
175	6.8	0.45	7.6	10.5	243	Spring
174	6.7	0.39	7.6	11.8	247	Spring
174	6.6	0.39	7.3	8.8	247	Spring
174	6.7	0.4	7.4	10.4	248	Spring
173	6.8	0.46	6.8	10.1	249	Spring
174	7.2	0.44	6.9	8.6	242	Spring
176	6.8	0.42	7.7	8.7	237	Spring
175	6.9	0.41	8.5	10.5	239	Spring
176	6.8	0.41	8.3	12.4	239	Spring
172	6.9	0.38	8	10.2	247	Spring
172	7	0.39	8.5	11.8	242	Spring
172	6.5	0.37	8	11	252	Spring
174	6.6	0.37	8.1	12.3	242	Spring
173	7	0.41	7.3	10.4	246	Spring
176	6.5	0.38	6.9	12.9	248	Spring
173	7	0.41	7.3	12.3	246	Spring
172	7.1	0.42	7.7	10.5	247	Spring
172	7	0.41	8	9.8	249	Spring
171	6.9	0.41	7.6	10.8	248	Spring
174	6.6	0.42	7.3	11.1	248	Spring
174	6.7	0.41	7	10.1	245	Spring
175	6.7	0.43	7.4	11.8	246	Spring
172	6.7	0.44	6.7	9.3	249	Spring
175	6.6	0.4	7.2	9.3	246	Spring
173	6.8	0.41	8	9.7	246	Spring
174	6.9	0.39	8	10.8	245	Spring
170	6.8	0.37	8	10.8	251	Spring
172	6.7	0.37	7.5	10.5	253	Spring
174	6.6	0.41	7.8	8.3	246	Spring
174	6.7	0.4	7.8	9.5	241	Spring
174	6.7	0.41	8	9.6	243	Spring
174	6.6	0.4	7.8	10.1	250	Spring
176	6.5	0.38	7.1	10	243	Spring
174	6.4	0.41	7.4	9.5	249	Spring
174	6.5	0.38	7.4	10.5	246	Spring
174	6.5	0.39	7.4	10.2	243	Spring
175	6.5	0.39	7.4	11.2	245	Spring
176	6.5	0.39	7.4	11.7	241	Spring
175	6.3	0.37	6.8	11.3	246	Spring
174	6.7	0.39	8.1	13.8	250	Spring
174	6.7	0.39	7.6	10.5	245	Spring
172	6.6	0.41	7.1	11.6	254	Spring
171	6.6	0.44	6.3	8.9	255	Spring
174	6.3	0.47	5	6.1	254	Spring
173	6.3	0.46	4.7	6.8	258	Spring
170	6.6	0.46	5.3	7.3	259	Spring
171	6.6	0.46	4.6	8.7	255	Spring
171	6.7	0.45	6.2	9	254	Spring
173	6.6	0.47	4.9	8.6	251	Spring
174	6.8	0.45	6.5	8.1	251	Spring
177	6.5	0.4	7.1	8.5	242	Spring
174	6.5	0.37	8.4	11.6	243	Spring
173	6.6	0.33	8.8	12.8	246	Spring
171	6.6	0.33	8.3	11.7	249	Spring
171	6.3	0.3	8	14	253	Spring
172	6.4	0.33	8.1	14.3	251	Spring
171	6.1	0.31	7.9	15.8	256	Spring
172	6.3	0.32	8.5	13	253	Spring
172	6.1	0.32	8.7	14.4	250	Spring
175	6.3	0.35	7.9	12.1	247	Spring
174	6.5	0.38	7.5	12.4	245	Spring
173	6.7	0.41	7.3	12.1	251	Spring
173	6.5	0.36	7.4	12.1	247	Spring
173	6.7	0.38	7.4	9.8	250	Spring
172	6.6	0.38	7.5	10.9	247	Spring
174	6.6	0.37	7.6	10.8	244	Spring
174	6.5	0.39	7.3	11.8	246	Spring
174	6.6	0.38	6.9	10.5	243	Spring
174	6.7	0.39	7.9	10.7	246	Spring
174	6.7	0.4	8.1	7.6	243	Spring
174	6.6	0.4	7.5	9.6	244	Spring
173	6.6	0.38	7.4	10.4	247	Spring
175	6.5	0.38	6.8	10.1	244	Spring
176	6.4	0.39	7.6	10.7	243	Spring
174	6.7	0.39	6.9	10.4	242	Spring
175	6.5	0.39	6.9	11.5	244	Spring
176	6.5	0.39	7.7	12.5	241	Spring
176	6.5	0.42	6.5	9.3	241	Spring
175	6.6	0.4	7.2	10	242	Spring
174	6.9	0.41	7.3	10.3	242	Spring
176	6.5	0.37	7	10.6	241	Spring
175	6.7	0.39	7.5	9.9	239	Spring
175	6.9	0.41	7.7	10.6	239	Spring
176	6.8	0.4	7.7	9.3	239	Spring
176	6.7	0.4	7.5	10.9	236	Spring
175	6.8	0.39	6.7	10.6	241	Spring
176	6.6	0.38	7	12.6	243	Spring
173	6.9	0.4	7.2	9.9	243	Spring
175	6.9	0.41	7	10.5	239	Spring
176	6.9	0.4	7.3	10.1	236	Spring
175	6.9	0.41	7.5	11.4	239	Spring
175	7	0.42	7.9	10.8	239	Spring
175	7	0.42	7.5	10.3	238	Spring
177	6.9	0.39	7.7	11.2	236	Spring
179	6.5	0.41	7.2	12.8	235	Spring
175	7	0.42	7.7	10.3	237	Spring
176	6.6	0.4	7.4	11.9	244	Spring
175	6.9	0.4	7.6	8.5	239	Spring
177	6.9	0.39	8.5	7.8	234	Spring
175	6.7	0.39	7.1	9	242	Spring
176	6.6	0.41	7.4	10	247	Spring
175	6.8	0.4	6.7	8.6	241	Spring
174	7	0.41	7.2	10.4	241	Spring
173	7	0.4	7.3	10.5	243	Spring
174	7	0.41	7.3	11.2	238	Spring
174	7.1	0.4	7.5	11.1	241	Spring
173	7.1	0.4	7.4	12	242	Spring
173	7.2	0.4	7.6	9.3	244	Spring
174	7.1	0.41	8.1	9.9	241	Spring
173	7.3	0.42	7.3	9.6	242	Spring
171	7.2	0.41	6.6	8.3	245	Spring
173	7.1	0.41	6.7	11.3	241	Spring
173	6.9	0.4	7.5	11.8	244	Spring
175	6.9	0.4	6.7	11	244	Spring
174	7	0.39	7.3	11.9	242	Spring
173	6.9	0.39	7.4	11.1	243	Spring
175	6.8	0.4	7.1	10.6	240	Spring
173	6.8	0.39	7.3	10.2	245	Spring
172	7	0.4	7.2	11.5	244	Spring
172	7	0.39	7.4	10.6	249	Spring
174	6.8	0.39	7.6	12.1	245	Spring
173	6.7	0.37	7	10.7	246	Spring
171	6.8	0.36	7	12.2	251	Spring
173	6.9	0.39	7.6	9.8	245	Spring
175	7	0.43	7	10.6	243	Spring
175	6.9	0.4	7.2	9.2	241	Spring
174	6.9	0.39	7.4	11.2	245	Spring
171	7	0.4	7.4	12.3	245	Spring
172	7	0.38	7.3	11.1	246	Spring
173	7	0.4	7.6	11.1	246	Spring
174	7	0.41	7.3	11.7	243	Spring
176	6.9	0.39	7	10	240	Spring
174	6.9	0.4	7.4	10.9	244	Spring
173	7.3	0.39	7.5	10.8	243	Spring
172	7.1	0.39	7.2	9.4	240	Spring
172	7.1	0.42	7.3	9.2	243	Spring
174	7.1	0.43	6.5	9.7	242	Spring
173	7.1	0.42	6.3	8.9	242	Spring
173	7	0.42	5.9	9.6	244	Spring
174	7.1	0.4	6.6	10.2	241	Spring
173	7	0.41	6.7	10.3	244	Spring
175	6.9	0.42	7.5	10	243	Spring
176	7.1	0.44	7.1	10.8	240	Spring
173	6.9	0.42	5.4	8.4	246	Spring
171	7.1	0.45	5.1	7.7	254	Spring
169	7.3	0.47	5	7.5	253	Spring
171	7.1	0.44	5.8	9.2	251	Spring
172	7.3	0.46	6.3	9.1	246	Spring
174	7.2	0.4	7.6	9.8	241	Spring
172	6.9	0.37	9.2	11.2	247	Spring
172	6.5	0.31	8.7	12.9	249	Spring
169	6.8	0.31	9.6	13.5	257	Spring
167	6.7	0.29	9.4	11.7	251	Spring
168	7.3	0.36	8.2	10.9	249	Spring
170	7.1	0.38	6.8	9.5	246	Spring
173	6.9	0.36	7.8	12.8	245	Spring
170	7.1	0.39	7.7	10.9	249	Spring
173	7.1	0.39	7.4	10.7	243	Spring
174	7	0.41	7.5	9	244	Spring
172	6.9	0.39	7.3	9.9	246	Spring
172	7	0.38	6.9	9.5	243	Spring
172	7	0.4	7.6	9	245	Spring
172	6.7	0.38	7	9	247	Spring
173	6.8	0.38	6.9	9.3	246	Spring
172	6.9	0.39	6.9	8.8	245	Spring
172	6.9	0.4	7.2	8.4	248	Spring
172	6.7	0.37	7	9.6	249	Spring
173	6.8	0.39	7.1	10.7	245	Spring
173	6.9	0.37	6.9	10.1	243	Spring
172	6.8	0.37	7.3	10.5	247	Spring
173	7.1	0.39	7.4	9.8	239	Spring
176	7.2	0.4	7.8	13	243	Spring
173	7.2	0.43	6.8	10	242	Spring
176	6.8	0.38	7.6	15.9	240	Spring
173	7.2	0.4	6.6	10.5	239	Spring
169	7	0.39	6.7	10.8	247	Spring
174	7.1	0.39	7	10.4	241	Spring
174	7	0.4	7	9.9	245	Spring
174	6.9	0.4	7.6	10.2	246	Spring
175	7	0.39	6.8	10.3	243	Spring
174	6.9	0.4	7.2	10.4	241	Spring
173	6.5	0.36	7	8.6	243	Spring
174	7.1	0.42	6.6	8.9	241	Spring
177	7	0.42	6.9	10.2	238	Spring
177	7.1	0.42	6.8	9.1	236	Spring
178	6.9	0.42	6.7	10.7	233	Spring
178	7.3	0.42	7.9	10.6	234	Spring
177	7.2	0.42	7.1	8.9	236	Spring
177	7	0.42	6.8	10.3	240	Spring
175	7.3	0.42	7.4	10	235	Spring
178	7.2	0.41	8.2	10.2	233	Spring
179	6.9	0.39	8.1	10.5	234	Spring
176	7.1	0.41	6.7	10.4	239	Spring
177	6.9	0.43	6.6	10.6	238	Spring
176	7	0.4	6.6	7.9	240	Spring
175	7	0.4	6.9	9.3	241	Spring
178	7	0.42	6.8	10.7	238	Spring
177	7.3	0.43	7.2	9.4	232	Spring
174	7.5	0.42	6.9	9	238	Spring
175	7.2	0.42	6.9	9.7	239	Spring
176	7.3	0.43	6.9	9.7	238	Spring
172	7.2	0.4	6.5	8.4	248	Spring
176	7	0.41	6.7	7.7	239	Spring
176	6.7	0.36	7.5	14.3	238	Spring
175	7.1	0.41	7.2	11.6	243	Spring
175	6.4	0.32	6.4	10.5	245	Spring
178	6.7	0.35	6.7	10	246	Spring
173	7.8	0.35	8.2	9.8	250	Spring
172	6.9	0.36	6.3	15.2	245	Spring
177	6.5	0.32	8.9	23.7	240	Spring
176	6.7	0.38	5.8	11.8	241	Spring
175	7	0.4	6.9	9.9	243	Spring
175	6.9	0.4	6.5	11.1	240	Spring
174	7.1	0.41	6	12.9	239	Spring
176	6.9	0.38	6.4	9.9	238	Spring
174	7.1	0.38	7.2	13.8	237	Spring
176	7.1	0.4	6.9	11.5	236	Spring
173	8.1	0.41	9.4	17.8	256	Spring
178	7.2	0.41	8.5	22.7	242	Spring
177	6.9	0.41	6.1	11	237	Spring
175	7	0.41	6.4	11.8	243	Spring
176	7	0.39	6.7	11.3	239	Spring
175	7	0.41	7	11.4	238	Spring
177	6.8	0.4	6.6	10.1	231	Spring
178	6.9	0.38	6.7	12.4	232	Spring
177	6.5	0.38	5.9	11.2	237	Spring
175	7.1	0.39	7	11.4	239	Spring
171	7	0.4	6.3	11.1	248	Spring
174	6.8	0.37	7	12	242	Spring
176	6.7	0.38	6.7	12.2	238	Spring
173	6.6	0.36	6.8	10.6	241	Spring
175	6.8	0.35	6.6	10.2	242	Spring
173	7.1	0.39	7.8	10.2	244	Spring
175	6.8	0.38	7.3	10.2	241	Spring
174	6.8	0.38	7	9.8	241	Spring
172	6.9	0.39	7.3	10.3	244	Spring
173	6.9	0.38	7.8	10.1	244	Spring
174	7	0.38	8.3	9.4	244	Spring
175	6.7	0.33	9.3	14.6	242	Spring
171	6.8	0.34	9.9	12.9	249	Spring
174	7.1	0.39	7.7	10	241	Spring
174	7	0.4	8	10.8	239	Spring
172	7.1	0.39	8	9.6	241	Spring
175	6.9	0.39	7.2	8.7	238	Spring
172	7	0.42	6.3	9.2	243	Spring
174	7	0.4	7.2	10.9	244	Spring
175	7	0.39	6.7	8.7	243	Spring
174	6.9	0.41	6.8	9.5	245	Spring
172	6.8	0.39	6.3	10.5	247	Spring
171	6.9	0.38	6.3	9.8	246	Spring
172	6.9	0.41	5.8	10.1	246	Spring
173	6.9	0.4	6.9	8.5	250	Spring
173	7	0.41	6.1	8.2	246	Spring
173	6.8	0.42	6.4	8.5	243	Spring
174	6.8	0.41	6	8.2	249	Spring
173	7	0.42	6.5	8.7	243	Spring
174	6.9	0.39	6.7	9.3	240	Spring
174	7	0.4	6.5	10.2	239	Spring
176	6.6	0.36	8.6	12.8	239	Spring
166	6	0.27	10.1	15.4	261	Spring
165	6.8	0.37	6.9	12.2	263	Spring
170	7	0.39	7	11	251	Spring
168	7	0.38	5.4	10.3	256	Spring
171	7.3	0.38	6.2	9.1	249	Spring
172	7.3	0.4	7.2	8.5	242	Spring
171	7	0.34	9.3	11.5	250	Spring
170	6.8	0.34	7.5	15.2	248	Spring
174	8.3	0.42	8	14.9	240	Spring
170	8.1	0.36	8	11.4	244	Spring
173	7.7	0.38	6.9	11	240	Spring
173	7.4	0.4	7.1	9.6	241	Spring
168	7.4	0.38	6.2	14.2	252	Spring
172	7	0.36	7.4	16.9	245	Spring
172	6.9	0.36	8	15.4	247	Spring
172	6.7	0.36	7.8	12.6	245	Spring
176	6.6	0.38	6.8	10.6	242	Spring
173	6.8	0.38	6.6	10.1	245	Spring
171	6.9	0.37	7.7	8.9	251	Spring
170	6.9	0.34	7.5	7.7	245	Spring
172	7.1	0.37	8	9.5	244	Spring
169	7.1	0.38	7.6	9.1	251	Spring
171	7.3	0.37	7.8	10.6	244	Spring
170	7.1	0.41	6.9	14.6	253	Spring
173	7.3	0.37	8.2	18	239	Spring
173	7.2	0.39	8.2	11.5	240	Spring
176	7.1	0.39	8.4	14.9	236	Spring
178	7.3	0.41	10.3	11.7	230	Spring
178	7.2	0.39	10.4	11	228	Spring
179	7.2	0.41	9.5	10.3	229	Spring
177	7.3	0.44	9.8	10.4	230	Spring
179	7.4	0.43	9.8	12.2	230	Spring
177	7.1	0.39	9.4	12	234	Spring
179	7.5	0.44	8.7	11.1	232	Spring
171	7.9	0.45	9.2	15.1	238	Spring
177	7.7	0.43	9.3	14.9	232	Spring
177	7.6	0.44	8.2	10.9	230	Spring
177	7.4	0.42	8.4	9.5	232	Spring
178	7.2	0.43	7.5	8.7	228	Spring
176	7.2	0.42	7.8	9.1	235	Spring
178	6.8	0.38	9.5	8.9	233	Spring
177	6.3	0.33	9.8	16.9	236	Spring
178	7.2	0.42	9.4	12.2	227	Spring
180	7.2	0.43	9.6	10.8	229	Spring
179	7	0.41	12	20.4	231	Spring
181	7.1	0.44	11.1	17.5	227	Spring
178	7.3	0.45	8.5	10.5	227	Spring
179	7.6	0.46	8.2	9.5	220	Spring
187	6.9	0.46	8.2	17.3	219	Spring
189	7	0.47	7.8	17.4	212	Spring
186	7.1	0.48	7.1	14.4	215	Spring
183	7.2	0.46	6.8	12.4	225	Spring
186	6.9	0.44	8.1	15.9	213	Spring
187	6.9	0.44	8.7	16.2	216	Spring
184	7.2	0.42	9.9	14	216	Spring
186	7.3	0.46	10.2	16.6	213	Spring
185	7.4	0.48	9.8	14.2	213	Spring
184	7.7	0.45	9.6	11.6	219	Spring
182	7.8	0.48	9.5	12.5	220	Spring
182	7.4	0.44	9.3	10.7	221	Spring
181	7.3	0.47	10	15.8	222	Spring
182	7.3	0.46	8.9	11.9	220	Spring
179	7.6	0.43	10.2	11.5	223	Spring
184	7.3	0.45	10	14.1	216	Spring
181	7.2	0.44	10.1	12.2	221	Spring
180	7	0.42	9.3	11.9	224	Spring
181	7	0.43	9.7	12.8	222	Spring
184	7	0.44	10.2	11.5	219	Spring
182	7	0.45	9.5	10.6	221	Spring
182	7.3	0.45	10.4	11.9	220	Spring
182	7.2	0.44	9.7	11.1	219	Spring
184	7.2	0.46	10	9.8	218	Spring
183	7.1	0.46	11.8	14.7	219	Spring
186	6.7	0.45	12.9	21.9	221	Spring
188	6.3	0.36	15.5	27.9	228	Spring
188	6.6	0.39	10.9	23.5	219	Spring
188	6.8	0.4	10.1	25.3	215	Spring
180	7.7	0.48	14.6	12.9	227	Spring
177	7.5	0.48	15	11.4	232	Spring
179	7.8	0.55	14.9	10.1	225	Spring
181	7.7	0.53	14.1	10.9	217	Spring
179	7.9	0.53	14.1	10.8	220	Spring
180	7.9	0.51	14.4	11.4	218	Spring
178	7.7	0.5	14.7	11.9	224	Spring
180	7.5	0.48	14.2	11.9	218	Spring
181	7.4	0.5	14.2	14.4	219	Spring
182	6.9	0.46	11.5	10.8	228	Spring
181	7.2	0.49	13.8	17	226	Spring
178	7.9	0.54	14.9	12.2	223	Spring
176	7.9	0.55	13	12.3	231	Spring
177	7.6	0.52	13.8	10.2	232	Spring
176	7.7	0.51	14.2	11	228	Spring
177	7.4	0.46	15.1	10.8	230	Spring
176	7.9	0.54	15.7	12.5	234	Spring
178	7.6	0.53	13.1	9.6	226	Spring
177	7.6	0.52	14.7	9.1	229	Spring
177	7.4	0.51	13.9	10.7	226	Spring
180	7.4	0.5	15.1	10.4	222	Spring
178	7.5	0.52	14.7	9.5	231	Spring
179	7.6	0.54	14	11	227	Spring
179	7.2	0.49	14.2	10.6	227	Spring
183	6.9	0.42	15.2	11	223	Spring
182	7.1	0.45	14.8	11	222	Spring
183	7.1	0.46	14.4	10.7	222	Spring
184	6.9	0.44	14.8	10.5	218	Spring
184	7.1	0.45	14.9	11.1	216	Spring
184	7.1	0.46	14	14.1	219	Spring
182	7.2	0.46	14.7	15.3	221	Spring
183	7.3	0.48	15	11.5	226	Spring
186	7.1	0.51	13.9	11.3	216	Spring
183	7.1	0.48	13.4	10.4	218	Spring
184	7.2	0.49	14.1	11.3	217	Spring
184	7.1	0.44	14.5	12.7	216	Spring
184	7.1	0.43	14.2	13.5	215	Spring
185	7	0.43	14.5	13	219	Spring
185	7	0.44	14.2	12.1	218	Spring
184	6.9	0.45	13.6	11	218	Spring
184	7	0.45	14.3	12.2	216	Spring
183	7	0.41	14	11.7	222	Spring
185	6.9	0.42	14.2	11.7	220	Spring
185	7	0.45	13.9	11.2	220	Spring
184	7	0.47	12.7	10.8	219	Spring
183	7.1	0.47	13.8	12.8	218	Spring
181	7.2	0.45	14.3	12.2	223	Spring
179	7.3	0.45	13.2	12.2	224	Spring
180	7.4	0.46	14.3	12.2	225	Spring
180	7.3	0.46	13.4	11.6	225	Spring
179	7.4	0.45	12	11.5	224	Spring
178	7.3	0.48	12.2	12.5	229	Spring
178	7.4	0.47	12.4	13	226	Spring
178	7.5	0.46	12.4	11.3	228	Spring
179	7.4	0.46	12.5	11.7	224	Spring
179	7.4	0.45	11.8	12.6	224	Spring
179	7.5	0.45	12.5	19.5	239	Spring
179	7.3	0.43	13.3	20	227	Spring
180	7.3	0.44	11.6	18.2	237	Spring
181	7	0.41	11.9	26.6	233	Spring
179	7.4	0.43	13.5	20.3	230	Spring
180	7.3	0.42	12.6	18.5	230	Spring
178	7.1	0.39	11.8	17.6	229	Spring
179	7.2	0.44	14.6	15	227	Spring
177	7.3	0.44	13	12.6	225	Spring
180	7.2	0.45	13.1	10.3	227	Spring
178	7.3	0.45	12.3	10.2	225	Spring
178	7.1	0.43	11.9	10.6	227	Spring
179	7.2	0.45	12.9	12.7	227	Spring
181	6.7	0.39	10.5	11.9	227	Spring
179	7.1	0.44	11.6	13	230	Spring
177	7.3	0.45	11.8	11.3	233	Spring
177	7.4	0.46	11.3	10.6	228	Spring
181	7.1	0.41	13.6	18.1	224	Spring
178	6.9	0.43	14.6	14.5	232	Spring
178	7.1	0.42	13.3	12.2	234	Spring
177	7.1	0.46	12.5	11.9	234	Spring
180	7.1	0.44	14.4	14.1	233	Spring
176	6.8	0.38	14.6	13	237	Spring
176	6.9	0.46	12.1	10.9	244	Spring
176	7	0.47	9.7	10.2	240	Spring
178	7.1	0.48	10.6	11.8	234	Spring
180	6.8	0.4	11.8	17.3	236	Spring
177	7.4	0.43	13.2	13.9	232	Spring
177	6.9	0.37	13.9	13.2	233	Spring
176	6.8	0.38	14.9	14.4	234	Spring
171	6.7	0.34	16.6	15.6	235	Spring
175	6.8	0.42	11.7	12.4	239	Spring
173	7.3	0.43	12.9	11.5	238	Spring
175	7.1	0.43	11.8	12.6	236	Spring
175	7	0.41	12.4	12.4	236	Spring
176	7	0.4	12.2	11.8	238	Spring
175	7.1	0.43	12.8	11	235	Spring
177	6.9	0.41	11.9	12	236	Spring
175	6.7	0.39	10.8	12	243	Spring
172	6.6	0.44	7.5	9	249	Spring
174	6.7	0.49	7.4	9.5	256	Spring
174	7	0.51	7.5	9.4	252	Spring
174	7.1	0.51	9.3	9.2	257	Spring
175	7.4	0.47	9.9	9.3	247	Spring
176	7	0.39	12.2	15.1	237	Spring
180	6.6	0.38	9.6	15.3	229	Spring
177	6.9	0.4	9.7	10	232	Spring
177	6.9	0.42	10.8	10.5	235	Spring
177	7.1	0.44	11	11.1	241	Spring
179	6.9	0.42	10.5	12.4	235	Spring
179	6.7	0.39	11.5	11.9	231	Spring
178	6.7	0.36	12.3	13.2	234	Spring
177	6.4	0.35	14	15.6	245	Spring
179	6.4	0.35	13.8	15	238	Spring
178	6.5	0.35	13.6	14.8	236	Spring
176	6.3	0.31	14.9	14.1	236	Spring
174	6.4	0.32	14.7	15.6	240	Spring
174	6.9	0.38	11.5	13.7	240	Spring
170	6.8	0.41	8.4	10.4	251	Spring
169	6.6	0.46	7.1	11.4	256	Spring
171	6.3	0.47	6.4	9.7	252	Spring
172	6.8	0.47	7.3	7.6	249	Spring
177	7	0.44	9.1	10.4	236	Spring
178	7	0.43	9.2	11.9	231	Spring
177	7	0.42	11.7	12.1	233	Spring
177	6.9	0.38	11.9	12.4	231	Spring
176	6.9	0.36	12.5	13.1	236	Spring
176	6.9	0.37	14	13.9	234	Spring
178	6.7	0.37	14.4	15.3	226	Spring
175	6.7	0.34	13.2	12.6	239	Spring
174	6.8	0.37	11.5	13.7	242	Spring
174	7.1	0.4	10.6	13	237	Spring
176	7.1	0.43	10.9	13	233	Spring
176	6.9	0.45	8.9	10.3	238	Spring
177	7.1	0.45	9.6	10.4	233	Spring
178	7	0.45	10	10.7	232	Spring
177	7.3	0.44	11.2	10.5	225	Spring
178	7.2	0.43	12	10.7	228	Spring
178	7.1	0.42	11.5	11.6	231	Spring
178	7.2	0.41	11.1	11.1	231	Spring
177	7.3	0.41	12.1	12.5	228	Spring
177	7.1	0.38	13.3	13.4	229	Spring
177	7	0.41	12.8	14.7	231	Spring
177	7.1	0.42	11.6	12.9	236	Spring
175	7.3	0.42	12.1	13.5	233	Spring
174	7.3	0.39	11.2	13.6	233	Spring
175	6.8	0.35	12.6	18.2	238	Spring
175	6.1	0.29	13.3	19.5	245	Spring
175	6.1	0.3	16.1	22.2	243	Spring
173	6.4	0.35	11.9	15.6	244	Spring
170	6.7	0.4	9.7	14.7	254	Spring
172	6.7	0.38	10.2	16.2	248	Spring
175	7	0.41	11.1	13.5	236	Spring
173	7	0.41	11.7	14.2	244	Spring
173	6.8	0.39	11.9	16	243	Spring
175	6.7	0.37	11.9	17	240	Spring
172	7	0.41	11.9	12.8	248	Spring
171	6.8	0.41	10.4	11.9	245	Spring
174	6.9	0.41	11.5	10.8	238	Spring
174	7	0.41	11.5	10.5	242	Spring
173	7	0.4	12	12.4	240	Spring
176	6.8	0.37	12.1	12	237	Spring
177	6.8	0.41	12.6	15.7	234	Spring
177	6.7	0.37	13.6	16.9	234	Spring
176	6.4	0.33	15.3	18.3	233	Spring
172	6.2	0.31	18.4	17.4	243	Spring
170	6	0.29	18.6	17.2	243	Spring
169	6.4	0.31	17.6	18.1	250	Spring
176	6.7	0.37	14.4	15.8	236	Spring
174	7.1	0.41	12.8	13.8	239	Spring
175	7	0.39	12.4	13.3	238	Spring
174	7.1	0.42	13.1	14.1	236	Spring
176	6.8	0.39	12.8	13.4	238	Spring
177	6.9	0.4	13.2	15.4	232	Spring
176	6.6	0.39	12.4	14.6	235	Spring
173	6.9	0.34	7.4	18.3	254	Winter
172	7	0.35	8.2	18.1	259	Winter
173	7.4	0.36	8	18.7	257	Winter
168	8.1	0.36	10.1	16.7	257	Winter
169	8	0.34	8.1	19.5	267	Winter
172	7	0.33	7	20.9	259	Winter
175	6.7	0.32	6.9	18.4	250	Winter
174	7.1	0.34	6.4	21.4	249	Winter
171	7.2	0.33	8.5	16.1	256	Winter
172	7.2	0.32	7.7	18.4	252	Winter
174	7.1	0.34	7.6	19.9	254	Winter
173	7.3	0.35	7.2	21	250	Winter
175	7	0.34	7.2	21.4	250	Winter
174	7.3	0.34	8.2	22.1	249	Winter
174	7.3	0.34	7.6	19.1	252	Winter
175	7.4	0.35	7.5	21.3	243	Winter
175	7.3	0.34	7.2	20	243	Winter
174	7.4	0.35	8	22.6	250	Winter
172	7.6	0.35	8.2	21.1	260	Winter
172	7.3	0.34	8.4	19.5	257	Winter
174	7.1	0.35	7.4	20.1	254	Winter
171	7.3	0.35	7.8	20	256	Winter
173	7.1	0.33	7.5	19.9	255	Winter
173	7.2	0.33	7.5	20.3	256	Winter
172	7.6	0.34	8	18.9	253	Winter
171	7.4	0.34	8.2	19.6	257	Winter
173	7.5	0.35	7.5	20	251	Winter
172	7.4	0.33	8	18.5	253	Winter
170	7.4	0.32	8.1	18.8	257	Winter
172	7.4	0.33	8.4	19.3	256	Winter
170	7.4	0.32	8.6	18.5	255	Winter
170	7.5	0.34	8.2	18.4	262	Winter
172	7.6	0.34	7.9	18.1	253	Winter
174	7.2	0.33	7.6	20.9	250	Winter
174	7.3	0.34	7.4	22.4	249	Winter
174	7.2	0.33	7.5	21.2	252	Winter
173	7.2	0.34	7.3	21.5	252	Winter
171	7.4	0.34	8.2	18.4	253	Winter
173	7.6	0.33	7.9	20.3	252	Winter
173	7.4	0.34	7.7	20.2	250	Winter
173	7.4	0.33	7.6	22.1	249	Winter
172	7.2	0.33	6.8	20.7	252	Winter
171	7.3	0.36	7.8	23.3	258	Winter
172	7.2	0.35	7.8	22.4	253	Winter
175	7.7	0.37	6.6	28	250	Winter
176	7.2	0.35	6.8	24	249	Winter
176	7.4	0.35	7.2	21.4	247	Winter
173	7.3	0.34	7.1	24.2	246	Winter
174	7.4	0.34	7.4	22.4	245	Winter
170	7.3	0.32	8	22.6	256	Winter
171	7.4	0.33	8.1	25	246	Winter
170	7.3	0.33	7.7	19.7	249	Winter
174	7	0.33	6.7	19.6	252	Winter
172	7.5	0.36	7	20.9	255	Winter
173	7.4	0.36	6.9	23.7	254	Winter
173	7.1	0.33	7.3	21.1	251	Winter
172	7.3	0.34	7.9	20.3	252	Winter
171	7.2	0.33	7.7	20.6	253	Winter
173	7.3	0.33	7.8	21.3	252	Winter
170	6.3	0.3	6.3	16.1	260	Winter
177	7.1	0.32	6.9	22	242	Winter
176	7.2	0.34	6.9	22.6	247	Winter
175	7.2	0.34	7	23.4	244	Winter
174	7.2	0.34	6.9	24.7	253	Winter
175	7	0.33	7.1	22.3	247	Winter
175	7.4	0.34	8.5	19.5	241	Winter
176	7.1	0.34	7.2	21.9	246	Winter
174	7.1	0.34	7	23	250	Winter
176	7.1	0.35	7.2	21.3	251	Winter
174	7.1	0.33	7.1	22.9	249	Winter
176	6.9	0.33	7.2	21.6	247	Winter
174	7	0.31	7.4	21.8	246	Winter
176	6.9	0.34	7	22.4	250	Winter
176	6.9	0.35	7.2	21.9	247	Winter
176	7	0.34	6.9	23.8	246	Winter
178	6.7	0.34	6.5	22	246	Winter
178	7	0.34	7.4	22.4	245	Winter
175	7	0.33	7.2	22.3	248	Winter
176	6.9	0.34	7	22.2	245	Winter
176	6.9	0.34	7.4	20.3	249	Winter
176	6.9	0.33	7.5	23.1	248	Winter
175	7	0.33	6.9	21.7	247	Winter
176	6.9	0.34	7.1	24.4	248	Winter
177	6.8	0.35	6.9	24.1	247	Winter
180	6.8	0.34	7.2	26.2	244	Winter
177	7	0.35	7.1	22.6	243	Winter
178	6.7	0.35	6.8	26.3	245	Winter
179	6.8	0.34	6.9	25.3	240	Winter
177	6.9	0.34	7.2	26.2	243	Winter
177	6.9	0.33	7	24.2	241	Winter
176	6.9	0.33	7.9	24.6	245	Winter
175	7.1	0.34	7.4	22.3	247	Winter
176	7.2	0.36	7.4	22.6	242	Winter
177	7	0.34	7.5	23.9	243	Winter
177	6.9	0.35	7.2	23.8	247	Winter
177	7	0.35	6.8	23.5	243	Winter
176	7.1	0.35	7.5	22.5	244	Winter
178	7	0.35	7.4	22.4	242	Winter
176	7	0.34	7.9	23.1	247	Winter
177	7	0.35	8.4	19.9	240	Winter
176	7.2	0.37	7.5	20.6	241	Winter
176	7.1	0.36	7.7	20.9	243	Winter
178	6.9	0.35	6.9	21.3	243	Winter
179	6.6	0.33	6.3	22.4	247	Winter
179	6.4	0.32	6.3	20.1	246	Winter
179	6.8	0.34	7.1	22.9	241	Winter
177	7.1	0.35	7.3	17	244	Winter
174	7.3	0.35	8	16.6	242	Winter
174	7.2	0.36	7.3	15.8	246	Winter
175	7.3	0.36	6.5	14.3	243	Winter
175	6.9	0.34	6.9	16.3	244	Winter
177	6.7	0.34	7.1	17.2	249	Winter
178	6.9	0.36	7	17.8	243	Winter
178	7	0.34	7.1	17.4	245	Winter
176	7.3	0.38	7.5	12.8	248	Winter
174	7.1	0.38	6.6	12.3	252	Winter
174	7	0.4	6.9	13.9	257	Winter
174	7	0.39	6.7	14.6	258	Winter
174	7.2	0.39	7	18.5	256	Winter
173	7.2	0.39	6.5	18.3	259	Winter
174	7.3	0.39	6.8	17.6	252	Winter
178	6.8	0.33	7.8	21.9	236	Winter
177	6.2	0.3	8.1	19.5	240	Winter
173	6.2	0.29	9.2	21	249	Winter
174	6.4	0.3	8.5	21.1	250	Winter
175	6.5	0.31	9.1	21.6	246	Winter
176	6.8	0.32	7.5	26.4	247	Winter
178	6.8	0.34	7	22.1	244	Winter
179	6.9	0.36	7.3	23.4	242	Winter
177	7	0.37	11.2	47.5	242	Winter
165	6.8	0.27	18.2	63	235	Winter
165	6.1	0.23	8.7	23.2	259	Winter
159	6.7	0.27	5.9	21.8	249	Winter
177	5.4	0.29	6	23.4	248	Winter
175	5.6	0.3	5.3	17.1	256	Winter
178	6	0.33	6.3	18.5	239	Winter
177	6	0.34	7.3	20.4	252	Winter
177	6	0.33	6.6	19.7	243	Winter
178	6	0.32	6.6	19	243	Winter
178	5.8	0.34	6.5	14.8	253	Winter
175	6.2	0.32	9.2	22.9	246	Winter
174	7.3	0.26	11.5	38.1	242	Winter
172	6.8	0.25	5.9	21.7	252	Winter
172	7	0.28	6.1	25.3	252	Winter
174	7	0.29	6.4	24.8	253	Winter
174	7.1	0.36	6.5	24.1	250	Winter
174	7.2	0.35	6.3	26.3	248	Winter
173	7.1	0.34	5.7	25.7	247	Winter
174	7.2	0.35	6	26.5	245	Winter
174	7.1	0.34	6.7	20.3	245	Winter
175	7.3	0.34	6.6	22.4	242	Winter
172	7.4	0.35	7	20.9	250	Winter
175	7.1	0.35	6.6	23.7	242	Winter
174	7.5	0.35	7.2	22.9	243	Winter
173	7.2	0.36	7.2	24.1	247	Winter
175	7.3	0.35	7	26.7	240	Winter
175	7.4	0.33	7.5	19.8	240	Winter
175	7.3	0.35	7.1	23.1	242	Winter
174	7.3	0.35	6.7	21.6	249	Winter
175	7.3	0.33	7.1	19.7	242	Winter
174	7.1	0.33	6.8	23.3	245	Winter
174	7.3	0.35	7.1	20.9	246	Winter
175	7.2	0.33	7.3	22.9	244	Winter
174	7.6	0.34	8.2	19.7	247	Winter
175	7.4	0.34	8.1	20.4	247	Winter
175	7.4	0.35	8	20.2	243	Winter
175	7.3	0.36	7.7	20	245	Winter
177	7.3	0.34	7.7	22	244	Winter
175	7.6	0.36	8.8	13.6	243	Winter
175	7.3	0.34	8.1	17.8	242	Winter
177	7	0.35	7.6	18.4	242	Winter
176	7.7	0.36	8	16.1	249	Winter
178	7	0.36	7.3	19.8	242	Winter
179	6.7	0.34	6.9	21.7	236	Winter
178	7	0.35	6.9	22.2	239	Winter
177	7.2	0.35	7.9	18.2	239	Winter
179	6.9	0.36	7.7	19.3	238	Winter
176	7	0.35	7.6	20.9	244	Winter
176	7.2	0.36	8	20.7	238	Winter
176	7.1	0.34	7.3	22.5	241	Winter
175	7.2	0.35	8.5	20.3	244	Winter
175	7.2	0.36	8.8	19	242	Winter
176	7.2	0.34	8.2	20.3	238	Winter
177	7.1	0.35	7.7	21.2	241	Winter
176	7.2	0.37	8	19	245	Winter
176	7.4	0.4	8.2	14.3	257	Winter
175	7.6	0.39	8.1	15.7	253	Winter
178	7.5	0.37	8.1	18.7	246	Winter
176	7.5	0.35	8	19.3	242	Winter
177	7.4	0.37	7.9	18.3	241	Winter
178	7.1	0.34	7.1	18.2	241	Winter
178	7.1	0.35	7.6	18.9	236	Winter
178	6.9	0.32	7.9	23.2	242	Winter
178	7	0.33	7.7	19.6	238	Winter
177	7.1	0.32	8	19.3	245	Winter
178	7	0.34	8.6	21.2	238	Winter
176	6.8	0.32	7.9	24.3	240	Winter
175	7	0.36	7.8	18.7	245	Winter
177	7	0.37	7.7	17.7	242	Winter
177	7.1	0.35	7.7	18.9	238	Winter
180	6.7	0.35	7.1	20.7	228	Winter
177	7.1	0.38	7.7	15.9	250	Winter
176	7	0.36	8.3	16.9	242	Winter
174	7.2	0.35	7.9	17.4	248	Winter
177	7.2	0.35	8	18.3	237	Winter
176	7	0.34	7.7	20.1	237	Winter
177	7.1	0.35	7.7	20	240	Winter
177	7	0.36	7.6	20.1	246	Winter
178	7.1	0.35	7.4	20.9	240	Winter
176	7.4	0.38	8	16.7	244	Winter
176	7.4	0.37	7.9	20	248	Winter
175	7	0.4	7.5	16.2	251	Winter
174	7.3	0.41	8.2	16.5	262	Winter
177	7.4	0.41	8.1	13.5	257	Winter
177	7.6	0.39	8.4	15.6	251	Winter
178	7.5	0.37	8.4	17.3	245	Winter
177	7.4	0.37	8.3	20.4	241	Winter
179	7.5	0.36	8.5	16.6	242	Winter
177	7.4	0.33	8.9	21.1	241	Winter
177	6.9	0.31	7.9	23.2	238	Winter
176	6.9	0.31	8.1	23.7	244	Winter
176	6.7	0.29	8.2	24.2	243	Winter
174	6	0.29	8	24	242	Winter
174	6.9	0.33	7.8	21.8	248	Winter
174	7.4	0.35	7.5	16.5	245	Winter
174	7.4	0.37	7.9	15	250	Winter
173	7.1	0.38	6.9	16.4	256	Winter
176	6.7	0.42	6.2	17.3	253	Winter
171	6.9	0.43	7.8	14.6	262	Winter
176	7.5	0.37	8.3	16.8	236	Winter
177	7	0.35	7.8	16.8	236	Winter
172	6.2	0.32	8.2	20.3	246	Winter
172	6.4	0.3	8.2	22	246	Winter
175	7.6	0.34	7.4	16	250	Winter
176	7.5	0.35	7.8	14.9	249	Winter
176	7.4	0.37	7.2	13.8	250	Winter
179	6.9	0.36	7.5	14.3	240	Winter
176	7.1	0.37	7.4	17.6	246	Winter
177	7.2	0.38	8.1	15.4	248	Winter
178	7	0.38	7	16.1	242	Winter
177	7.4	0.36	8.1	13.2	242	Winter
178	7.1	0.37	7	14	239	Winter
178	6.9	0.35	7	18.8	238	Winter
180	6.6	0.36	7	19.2	234	Winter
178	7	0.36	7.2	17.9	241	Winter
175	7	0.37	8.2	15.8	241	Winter
173	7.1	0.36	8.3	12.5	241	Winter
176	6.9	0.36	7.7	17	245	Winter
173	6.9	0.35	7.3	21.1	246	Winter
177	7	0.36	5.2	21.3	249	Winter
178	7.1	0.37	5.6	28.9	238	Winter
177	7.1	0.35	6.6	23	247	Winter
177	6.8	0.34	4.7	30.4	247	Winter
181	6.5	0.32	7.2	26.7	238	Winter
178	6.6	0.32	5.8	24.5	238	Winter
176	6.5	0.31	5.6	18.7	236	Winter
178	6.9	0.32	7.4	16.5	235	Winter
176	6.8	0.32	7.4	19.2	240	Winter
177	6.7	0.33	7.4	16.2	242	Winter
178	6.9	0.36	7	16.2	236	Winter
177	6.6	0.34	7.5	12.8	239	Winter
177	6.8	0.34	7.2	13.8	241	Winter
180	6.6	0.32	6.3	15.4	232	Winter
178	6.7	0.33	7.5	12.3	240	Winter
177	6.8	0.34	7.9	14.8	242	Winter
175	7	0.35	6.9	15.3	243	Winter
178	6.9	0.35	6.9	16.1	235	Winter
178	6.7	0.35	7	17.6	239	Winter
177	6.7	0.36	7.2	12.7	240	Winter
178	6.6	0.36	6.9	15.9	234	Winter
176	6.6	0.37	7.5	14.2	247	Winter
177	6.7	0.38	7.1	14.6	247	Winter
177	6.7	0.38	7.2	18.2	243	Winter
177	6.9	0.37	7.5	17.5	247	Winter
176	6.8	0.39	7.3	17.1	254	Winter
176	6.9	0.39	6.6	16.7	248	Winter
179	6.9	0.37	7.8	15.2	237	Winter
175	7.1	0.34	7.1	17.6	240	Winter
178	7	0.34	7.8	19.7	241	Winter
177	7.1	0.35	7.9	18	243	Winter
174	6.9	0.34	8.3	18.3	253	Winter
175	6.8	0.36	7.9	17.3	252	Winter
174	7	0.36	8.1	16	249	Winter
176	6.9	0.33	8	16.7	239	Winter
175	7.1	0.36	7.8	13.9	243	Winter
175	7.1	0.34	7.7	16	243	Winter
176	7	0.33	7.6	17.5	238	Winter
174	7.2	0.34	8.4	14.7	249	Winter
174	7.3	0.35	8.2	18.2	246	Winter
174	7.2	0.36	8.4	18.5	250	Winter
176	7.1	0.35	7.8	18.6	242	Winter
174	7.1	0.35	8.6	16.2	244	Winter
175	7.2	0.34	7.7	15.2	245	Winter
175	7.2	0.36	8.1	13.5	243	Winter
176	7	0.35	7.4	17.6	243	Winter
175	7.1	0.36	7.9	17.7	244	Winter
178	6.9	0.35	7.6	17.8	240	Winter
177	6.9	0.35	7.3	18.9	244	Winter
174	7.5	0.36	8.6	16.3	249	Winter
175	7.2	0.36	8	12.3	237	Winter
177	7	0.35	6.7	19.2	235	Winter
175	7.1	0.34	8.1	12.6	240	Winter
176	7.1	0.36	7.8	14.1	243	Winter
177	7	0.36	7	14.8	243	Winter
177	6.9	0.36	6.1	14.1	244	Winter
176	6.9	0.36	6.6	14	237	Winter
176	7.3	0.35	7.5	12.6	233	Winter
175	7.1	0.36	8	13.5	241	Winter
179	7	0.38	7.2	11.7	236	Winter
181	7.3	0.35	6	30.6	239	Winter
179	7.5	0.34	7.2	26.1	236	Winter
171	7.7	0.36	7.7	14	253	Winter
174	7.6	0.36	7.7	12.4	244	Winter
175	7.7	0.35	7.7	9.7	239	Winter
174	7.4	0.36	7.3	11.7	243	Winter
175	7.4	0.36	7.1	11.9	234	Winter
173	7.2	0.35	7.6	12.2	244	Winter
168	6.8	0.34	7.2	14.6	252	Winter
178	6.8	0.34	6.7	15.4	239	Winter
179	6.8	0.34	6.7	16.6	234	Winter
177	7	0.35	6.2	14.5	237	Winter
176	7	0.34	6.5	16.9	237	Winter
179	6.7	0.34	6.1	21.5	238	Winter
175	6.5	0.32	5.9	20.4	244	Winter
176	6.3	0.25	6.3	17.6	243	Winter
176	6.8	0.32	6.7	14.9	244	Winter
177	6.8	0.3	6.1	15.2	246	Winter
178	6.8	0.33	7.5	12.5	242	Winter
176	6.8	0.35	6.9	16.5	239	Winter
177	6.9	0.35	6.9	14.1	237	Winter
177	6.8	0.35	7.2	17.7	242	Winter
176	6.8	0.33	7.1	18.7	244	Winter
175	6.9	0.35	7.1	17.6	244	Winter
175	6.9	0.36	7.5	17.7	245	Winter
174	7.2	0.36	7.4	17.8	242	Winter
176	7	0.37	7.4	17	240	Winter
177	6.7	0.36	6.6	19.5	243	Winter
175	7.1	0.38	6.8	23.1	245	Winter
178	6.7	0.34	6.1	24.7	240	Winter
176	7.1	0.35	7.3	22.9	241	Winter
176	6.9	0.36	7.1	19.8	242	Winter
183	6	0.35	5.3	12.2	230	Winter
177	7	0.36	7.4	16.8	235	Winter
174	6.7	0.33	7.5	21.4	242	Winter
166	5.9	0.31	9.1	21.8	255	Winter
170	6.6	0.34	7.4	19.9	244	Winter
172	6.8	0.36	6.6	21.1	260	Winter
172	7.2	0.37	7.3	19	253	Winter
171	7.1	0.36	8	17	254	Winter
172	6.8	0.35	7.5	20.6	246	Winter
173	6.5	0.3	6.9	32.6	249	Winter
174	7	0.34	7.8	16.3	246	Winter
174	6.9	0.31	8.1	20.5	243	Winter
175	6.8	0.32	8.5	20	241	Winter
174	7	0.33	8.4	16.8	248	Winter
175	7.4	0.34	9.1	16	243	Winter
174	7	0.34	8.3	16.5	241	Winter
175	6.9	0.35	8.7	16.9	242	Winter
176	6.7	0.35	8.4	17.8	238	Winter
173	7.2	0.35	9.1	15.1	244	Winter
172	7.3	0.36	9.1	12.8	240	Winter
175	7	0.34	9.2	15.3	239	Winter
174	6.9	0.32	8.1	21.6	241	Winter
173	6.8	0.33	9.1	19.4	242	Winter
176	6.9	0.34	8	23.5	242	Winter
174	6.8	0.33	8	19.7	244	Winter
173	6.9	0.35	7.8	15.9	245	Winter
172	7	0.35	8.3	15.8	244	Winter
176	6.9	0.32	6.9	20.3	242	Winter
178	6.6	0.33	7.7	15.5	240	Winter
177	6.7	0.33	7.8	14.7	238	Winter
177	6.8	0.32	8	19.5	241	Winter
173	6.8	0.35	7.7	14.7	248	Winter
174	6.6	0.33	7.9	15.9	236	Winter
174	6.6	0.32	8.5	18.9	244	Winter
175	6.4	0.33	7	18.1	244	Winter
176	6.7	0.33	7.8	18.7	248	Winter
176	6.8	0.32	9.2	21.7	247	Winter
172	6.7	0.34	7	18.4	250	Winter
175	6.6	0.32	7.6	16.7	243	Winter
173	6.7	0.34	7.4	16.4	251	Winter
173	6.5	0.34	7.2	15.4	247	Winter
172	6.8	0.33	7.7	16.6	251	Winter
172	6.8	0.34	7.8	17.1	250	Winter
171	6.3	0.31	6.5	24.8	252	Winter
170	6	0.29	7.3	25.6	254	Winter
174	6.9	0.34	7.8	15.2	247	Winter
175	6.9	0.36	7.8	17.9	244	Winter
173	7	0.36	8	18.2	250	Winter
174	6.9	0.36	7.5	17	249	Winter
175	6.8	0.37	7.9	18.8	242	Winter
175	7	0.35	7.9	19.9	244	Winter
175	7.2	0.37	7.9	16.5	243	Winter
175	7.1	0.36	7.9	15.4	241	Winter
175	7.3	0.36	7.5	15.6	246	Winter
176	7.2	0.37	7.8	18.1	243	Winter
177	6.8	0.33	8.3	19.4	241	Winter
175	6.5	0.31	6.9	19.2	245	Winter
170	7.3	0.36	9	17.6	259	Winter
169	7.4	0.35	8.5	11.9	255	Winter
166	7.5	0.36	7.9	15	268	Winter
169	7.2	0.34	8.1	12.1	255	Winter
166	7.8	0.38	8.8	12.9	271	Winter
164	7.5	0.37	8.7	10.1	267	Winter
166	7.9	0.37	8.4	10.5	258	Winter
168	7.7	0.35	9.4	17.2	260	Winter
164	7.9	0.36	9.9	11.7	268	Winter
164	7.9	0.36	9.3	8.7	264	Winter
164	7.7	0.37	10.2	9.2	259	Winter
165	7.5	0.36	7.8	9	268	Winter
164	7.6	0.38	8.8	9.2	263	Winter
165	7.6	0.37	8.7	11	264	Winter
167	7.3	0.34	7.6	13.8	264	Winter
171	7.3	0.35	8	11.8	252	Winter
172	7	0.34	8.2	12	246	Winter
173	7.3	0.37	8.1	10.1	248	Winter
174	7.1	0.37	7.7	12.5	247	Winter
173	6.9	0.36	8.3	9.9	248	Winter
173	7	0.36	7.8	10.3	247	Winter
173	6.8	0.34	8.2	12.3	244	Winter
173	6.7	0.35	7.7	12	245	Winter
169	7.6	0.38	8.8	13.3	265	Winter
168	7.4	0.38	9.3	11.1	257	Winter
165	7.4	0.37	9.4	9.4	267	Winter
165	7.6	0.38	9.4	10.6	265	Winter
168	7.6	0.38	8.2	11.6	261	Winter
167	7.3	0.36	8.8	12.4	262	Winter
167	7.4	0.37	8.1	10.3	258	Winter
166	7	0.36	7.4	18.2	266	Winter
170	6.7	0.3	6.8	24.2	249	Winter
162	6.1	0.26	7.3	16.7	258	Winter
172	6.6	0.3	6.7	22.2	254	Winter
174	6.9	0.33	7.8	19.2	249	Winter
173	6.9	0.34	7.6	16.4	253	Winter
173	6.8	0.32	7.5	14.3	248	Winter
171	6.7	0.31	7.1	14.5	251	Winter
173	6.8	0.33	7.4	13.6	250	Winter
174	6.9	0.34	7.1	12.5	246	Winter
174	6.9	0.33	6.9	13.6	246	Winter
173	7	0.34	7	17	254	Winter
174	6.9	0.33	7.1	15.4	247	Winter
173	6.7	0.3	6.9	16.9	243	Winter
172	6.9	0.35	7.2	14.9	252	Winter
161	6.7	0.33	7.4	16	271	Winter
172	6.6	0.33	5.8	18.3	252	Winter
174	6.3	0.31	6.5	17.7	243	Winter
175	6.6	0.33	6.2	17.5	236	Winter
174	6.9	0.32	6.8	16.6	245	Winter
167	7	0.32	7.5	12.4	262	Winter
171	6.5	0.31	6.1	20.3	255	Winter
167	6.9	0.33	6.7	15.9	261	Winter
172	6.8	0.34	6.8	13.9	249	Winter
169	7	0.35	7.1	13.4	263	Winter
175	6.9	0.36	6.6	15.8	245	Winter
174	7.1	0.35	7	13.3	246	Winter
175	6.8	0.32	6.4	12.7	250	Winter
174	6.8	0.33	6.7	12.7	246	Winter
176	6.7	0.33	6.4	15.3	244	Winter
174	6.9	0.34	6.3	11.5	250	Winter
175	6.9	0.35	6.6	9.5	247	Winter
175	6.8	0.35	6.4	11.5	243	Winter
175	6.9	0.34	7.1	12.9	245	Winter
175	6.7	0.34	6.7	14.6	242	Winter
175	6.8	0.38	6.4	13.3	246	Winter
173	6.7	0.36	6.5	12.7	256	Winter
170	6.7	0.34	6.7	13.3	250	Winter
172	6.8	0.36	7.1	9.7	242	Winter
171	7	0.37	6.7	12.4	250	Winter
173	6.9	0.35	6	11.8	247	Winter
170	6.8	0.34	7.1	15.5	258	Winter
172	6.9	0.35	7.3	13.1	249	Winter
171	6.8	0.35	7.3	14.2	260	Winter
170	7.1	0.36	7.3	11	256	Winter
174	6.8	0.34	6.8	19.4	249	Winter
176	6.8	0.34	6.3	15.9	242	Winter
176	7.1	0.33	8.1	14.1	243	Winter
175	7.1	0.32	7.8	13.7	242	Winter
174	7	0.36	5.6	22.2	252	Winter
176	7.1	0.37	7.4	14	241	Winter
176	7	0.36	6.7	12.9	241	Winter
175	6.8	0.34	7.6	13	245	Winter
176	6.8	0.33	6.8	12.1	239	Winter
177	6.7	0.34	7.1	14.2	234	Winter
176	6.8	0.33	7.9	12.7	243	Winter
177	6.9	0.37	7.2	13.9	242	Winter
178	6.7	0.36	7.1	15.7	243	Winter
176	7.1	0.36	7.4	12.2	240	Winter
175	7.1	0.35	6.8	14.5	244	Winter
174	7.2	0.36	7.8	14.3	243	Winter
175	7.1	0.36	8.1	11.8	241	Winter
173	7.2	0.37	7	13.2	242	Winter
176	7	0.35	7.3	14.6	241	Winter
173	7	0.34	7.3	12.9	244	Winter
178	6.8	0.33	7	15.8	242	Winter
174	7	0.34	7.5	14.9	243	Winter
175	6.9	0.33	7.9	14.3	245	Winter
175	6.9	0.34	7.5	14.6	242	Winter
176	6.9	0.33	7.3	14.8	242	Winter
176	7	0.36	8.2	11.9	237	Winter
177	6.9	0.35	7.3	12.2	241	Winter
174	7.3	0.38	8.1	13.3	240	Winter
176	7.2	0.37	7.1	12.8	240	Winter
175	7.2	0.36	7.3	12.6	239	Winter
177	7	0.37	7.4	15.5	244	Winter
176	7.2	0.35	9.1	12.1	240	Winter
175	7.2	0.35	7.7	11.8	239	Winter
176	7	0.33	6.8	14.6	241	Winter
174	7.2	0.35	7.5	15.1	242	Winter
176	7.2	0.35	7.5	14.8	240	Winter
175	7.1	0.35	7.7	12.4	242	Winter
175	6.9	0.34	7.1	13.7	240	Winter
175	7.1	0.35	7.7	11.2	239	Winter
175	6.7	0.33	6.5	16.9	245	Winter
174	7	0.32	7.4	14.8	242	Winter
174	7	0.34	7.1	16.8	248	Winter
177	6.7	0.31	7.2	19.2	241	Winter
175	6.6	0.31	6.9	18	246	Winter
175	6.8	0.31	6.7	18.2	247	Winter
156	6.8	0.28	7.2	14.4	259	Winter
170	6.8	0.35	6.4	14.5	262	Winter
174	6.9	0.31	7	16.7	247	Winter
177	6.9	0.33	7.1	16.8	242	Winter
174	7.2	0.35	7.3	13.2	244	Winter
173	7	0.34	6.7	14	247	Winter
172	6.8	0.36	5.6	18.7	255	Winter
173	6.9	0.35	7.2	13.3	253	Winter
173	6.9	0.35	6.7	9.9	247	Winter
172	7	0.35	7	10.1	246	Winter
173	6.6	0.33	6.4	11	250	Winter
172	6.8	0.34	6.4	10.9	246	Winter
172	6.8	0.33	6.7	11.5	246	Winter
161	6.7	0.3	6.7	21.6	275	Winter
172	6.7	0.31	6.4	17.2	250	Winter
171	6.8	0.33	7.2	17.4	255	Winter
175	6.7	0.37	6.3	12.9	251	Winter
175	7.1	0.37	7.5	9.9	243	Winter
175	6.9	0.36	7.9	11.8	242	Winter
176	7.1	0.36	7.6	11.3	244	Winter
175	7	0.36	7.6	11	242	Winter
172	7.1	0.36	7.6	10.8	248	Winter
172	7.1	0.35	7.9	10.9	250	Winter
173	7	0.35	8.3	10	242	Winter
172	7.3	0.34	8.2	10.1	244	Winter
174	6.9	0.31	8.1	10.9	244	Winter
172	7.2	0.35	7.5	10.6	250	Winter
172	7.1	0.35	7.2	12.6	249	Winter
171	7.2	0.37	8.1	10	250	Winter
173	7	0.37	7.8	10.5	248	Winter
172	7.1	0.34	7.5	10.8	245	Winter
173	6.9	0.36	7.1	12.6	248	Winter
174	6.9	0.35	7	14.7	245	Winter
174	6.8	0.34	7.3	11.6	249	Winter
174	6.8	0.35	7.6	11.8	247	Winter
175	6.7	0.31	7.3	14.6	243	Winter
174	7	0.36	7.6	12.3	245	Winter
175	6.9	0.35	7.6	12	244	Winter
174	6.9	0.35	7.2	14	245	Winter
173	7	0.34	7.3	12.7	249	Winter
173	7.1	0.36	8.1	10.6	246	Winter
170	7.4	0.4	8	10.4	264	Winter
173	6.5	0.33	7.2	13	256	Winter
172	6.6	0.31	7	17.2	248	Winter
179	6.3	0.33	11.2	20	238	Spring
183	5.9	0.31	12.6	18.8	233	Spring
183	5.9	0.3	12.6	23.8	237	Spring
183	5.9	0.29	13.2	29.8	239	Spring
181	5.9	0.31	12.1	19.5	241	Spring
177	5.6	0.29	11.6	19.6	252	Spring
177	6.3	0.33	12.8	14.3	246	Spring
178	6.1	0.31	12.3	20.3	240	Spring
180	6	0.31	10.8	23.7	244	Spring
180	6	0.29	12.9	30.2	237	Spring
179	6.3	0.32	15.1	26.1	239	Spring
179	6.4	0.32	15.1	22.7	233	Spring
177	6.4	0.33	16.7	23.3	237	Spring
177	6.7	0.34	12.2	13	234	Spring
177	6.5	0.36	12.2	15.1	239	Spring
177	6.4	0.34	11.3	16.4	238	Spring
172	6.6	0.33	11.3	15.9	249	Spring
176	6.6	0.35	11.1	15.2	238	Spring
175	6.5	0.34	11.2	16.1	240	Spring
174	6.7	0.35	11.4	15.6	242	Spring
177	6.6	0.36	12.4	17.6	243	Spring
179	6.4	0.38	12.6	16.8	239	Spring
178	6.3	0.35	12.4	17.4	237	Spring
175	6.4	0.36	12.3	15.9	245	Spring
174	6.7	0.35	11.1	16.8	248	Spring
173	6.5	0.37	11.3	15.1	252	Spring
174	6.4	0.33	12.2	17.9	248	Spring
172	6.5	0.33	12	18.6	250	Spring
170	6.5	0.33	10.6	15.5	252	Spring
171	6.3	0.33	10.6	15.5	253	Spring
173	6.5	0.34	11.1	15	248	Spring
173	6	0.31	10.8	15.8	256	Spring
175	5.9	0.31	10.6	17.3	253	Spring
175	6	0.32	9.6	12.4	251	Spring
173	6.3	0.34	9.6	12.6	255	Spring
175	6.7	0.35	12.4	14.1	240	Spring
174	6.6	0.35	13	15.3	244	Spring
173	6.4	0.34	12.3	20.3	252	Spring
173	6.4	0.33	11.5	17.4	251	Spring
173	6.7	0.35	11.2	12.8	248	Spring
174	6.4	0.34	11.5	13.8	246	Spring
172	6.5	0.34	11.7	13.9	248	Spring
172	6.4	0.34	12.3	15.7	250	Spring
174	6.4	0.35	11.8	15	246	Spring
174	6.5	0.34	11.6	13.5	249	Spring
175	6.4	0.34	12.2	17.2	246	Spring
176	6.4	0.35	11.8	15.6	246	Spring
176	6.5	0.34	11.6	15.9	243	Spring
174	6.5	0.35	12.2	17.7	245	Spring
176	6.6	0.36	12.7	16.3	240	Spring
176	6.6	0.35	12.9	15.5	242	Spring
175	6.6	0.35	11.2	14.6	241	Spring
174	6.6	0.36	11.7	14.3	241	Spring
172	6.3	0.36	10.7	14.1	254	Spring
171	6.1	0.37	7.7	13	262	Spring
172	6.2	0.4	8.5	14.7	263	Spring
171	6.5	0.4	9.3	15.8	261	Spring
170	6.4	0.38	7.7	11.2	261	Spring
169	6.4	0.4	7.4	11.3	265	Spring
173	6.4	0.39	9.5	12.3	257	Spring
176	6.4	0.29	14.4	16	242	Spring
173	6	0.26	14.2	16.8	252	Spring
174	5.8	0.23	14.3	16.8	255	Spring
175	5.9	0.24	12.3	16.8	247	Spring
172	6	0.26	12.6	16.7	254	Spring
174	6.2	0.31	13.2	18	245	Spring
173	6.3	0.32	11.8	14	245	Spring
174	6.2	0.33	11.6	14	246	Spring
172	6.4	0.34	11.9	13.3	249	Spring
173	6.4	0.32	11.2	11.7	246	Spring
174	6.2	0.33	11.8	13.1	249	Spring
173	6.3	0.3	11.4	10.5	248	Spring
173	6.2	0.31	12	12.1	251	Spring
174	6.3	0.33	12.1	13.6	247	Spring
173	6.3	0.32	11.2	11	248	Spring
171	6.4	0.34	12	12	250	Spring
175	6.3	0.34	11.9	13.1	245	Spring
173	6.3	0.34	11.5	9.7	249	Spring
175	6.3	0.34	11.5	11.6	244	Spring
176	6.3	0.33	11.5	11.8	244	Spring
175	6.3	0.33	12	13.7	245	Spring
175	6.3	0.34	12.6	15.6	243	Spring
177	6.1	0.35	11.7	14.9	244	Spring
176	6.1	0.32	11	15	243	Spring
177	6	0.33	12.1	18.3	239	Spring
174	6.4	0.34	10.9	14.4	247	Spring
174	6.3	0.33	11.7	15.2	247	Spring
175	6.3	0.34	12.2	15.4	248	Spring
175	6.3	0.35	11.8	18.3	241	Spring
175	6.4	0.34	12.8	17.8	239	Spring
176	6.1	0.3	15.1	20.4	242	Spring
176	6.3	0.32	12.4	16.3	243	Spring
173	6.3	0.36	12.2	15.5	247	Spring
177	6.2	0.36	11.5	16.1	244	Spring
176	6.3	0.34	12.1	15.7	244	Spring
178	6.2	0.34	12.5	19.1	242	Spring
176	6.5	0.35	12.7	19.2	239	Spring
179	6.5	0.35	13.3	15.9	236	Spring
178	6.8	0.36	12.7	15	231	Spring
175	6.9	0.35	10.5	15	240	Spring
175	6.7	0.34	10.4	14.7	241	Spring
170	6.8	0.37	12	13.4	254	Spring
172	6.6	0.34	11.2	10.9	251	Spring
172	7	0.36	11.2	10.3	248	Spring
172	6.7	0.34	11.3	14.3	246	Spring
174	6.5	0.35	12.2	13.7	241	Spring
172	6.5	0.34	12.7	15.7	246	Spring
173	6.4	0.32	11.4	16.4	247	Spring
173	6.4	0.33	10.7	14.4	248	Spring
175	6.4	0.36	12.9	18.7	246	Spring
174	6.5	0.37	11.2	14.6	249	Spring
173	6.7	0.4	11.3	11.9	254	Spring
172	6.7	0.39	11.9	12.4	254	Spring
173	6.6	0.39	12.4	15.9	249	Spring
173	6.7	0.36	12.1	14.9	249	Spring
174	6.3	0.35	12.1	13.8	247	Spring
175	6.5	0.35	12.6	16.5	244	Spring
175	6.7	0.35	13.3	17.1	240	Spring
178	6.5	0.34	13.6	16.4	239	Spring
175	6.6	0.37	13.8	17.1	245	Spring
173	6.8	0.34	14	16.1	242	Spring
171	7	0.36	15.5	13.7	250	Spring
172	6.7	0.35	14.1	14	252	Spring
172	6.8	0.37	13.6	15	249	Spring
172	6.8	0.34	13.7	15.9	250	Spring
168	6.8	0.33	12.1	14.3	254	Spring
167	6.7	0.36	10.7	14.7	258	Spring
168	6.4	0.38	8.8	12.1	268	Spring
171	6.7	0.41	9.8	13.8	261	Spring
172	6.8	0.4	10.3	13.1	253	Spring
174	6.6	0.37	12.6	14.9	246	Spring
176	6.7	0.36	12.8	15.4	237	Spring
173	6.6	0.33	13.1	14.7	244	Spring
173	6.2	0.29	12.9	15.2	254	Spring
176	6.1	0.29	12.7	16.2	242	Spring
173	6.6	0.33	14.2	17.9	245	Spring
170	6.8	0.31	15.9	16.3	251	Spring
172	6.6	0.31	14.5	15.7	248	Spring
171	6.3	0.3	15.2	15.1	246	Spring
171	6.2	0.3	14.2	13.8	247	Spring
173	6.4	0.36	11.6	14.2	247	Spring
176	6.4	0.36	11.5	15.5	243	Spring
174	6.5	0.36	12.7	16.7	244	Spring
175	6.2	0.31	14.2	18.1	245	Spring
175	6.3	0.35	11	12.7	241	Spring
175	6.5	0.34	12.1	13.9	238	Spring
174	6.4	0.34	12.8	15.1	244	Spring
175	6.2	0.32	11.9	14.4	242	Spring
176	6.4	0.33	12.8	15	240	Spring
174	6.5	0.32	13	14.6	242	Spring
174	6.4	0.32	13.2	17	245	Spring
174	6.3	0.34	13.3	16.2	246	Spring
172	6.6	0.36	11.9	14.5	258	Spring
170	6.4	0.37	10.8	12.3	261	Spring
169	6.7	0.41	11	11.8	261	Spring
170	6.3	0.42	7.9	9.4	268	Spring
169	6.6	0.43	9.2	10.4	264	Spring
173	6.6	0.43	10.2	12.7	253	Spring
174	6.8	0.4	11.7	14.5	247	Spring
174	6.7	0.38	11.1	13.1	248	Spring
174	6.9	0.39	12.3	13.2	248	Spring
173	6.8	0.36	12.3	13.4	243	Spring
174	6.8	0.32	14.5	17.7	244	Spring
175	6.4	0.29	15	21.2	244	Spring
172	6.6	0.3	14.8	16.3	245	Spring
171	6.3	0.25	15.6	19.1	255	Spring
168	6	0.23	17.3	17.2	256	Spring
169	6.4	0.3	14.2	18.1	254	Spring
171	6.7	0.39	9.6	17.6	255	Spring
176	6.4	0.37	11	17.1	241	Spring
175	6.8	0.36	12.8	16.6	240	Spring
176	6.4	0.36	13	18.9	244	Spring
176	6.7	0.38	11.6	15.5	243	Spring
173	6.6	0.36	11.6	14.1	248	Spring
174	6.4	0.35	11.2	14.2	248	Spring
174	6.6	0.35	11.3	14	242	Spring
174	6.8	0.37	11.6	14.9	240	Spring
174	6.7	0.36	11.4	14	240	Spring
173	6.8	0.37	13	16.9	243	Spring
172	6.8	0.37	11.7	12.8	253	Spring
172	6.6	0.35	12	13.4	247	Spring
174	6.4	0.33	13.7	17	246	Spring
176	6.2	0.35	12.8	14.4	243	Spring
174	6.4	0.37	12	13.7	244	Spring
174	6.3	0.34	11.8	16.1	248	Spring
174	6.3	0.34	13.6	17.3	248	Spring
174	6.3	0.34	13.3	16.9	243	Spring
175	6.3	0.37	12.9	15.8	244	Spring
176	6.1	0.35	13.5	18.2	244	Spring
177	6.4	0.33	14.4	15.4	240	Spring
175	6.1	0.33	12.4	15.5	241	Spring
173	6.2	0.32	12.9	13.1	253	Spring
174	5.7	0.33	12.5	11.7	248	Spring
174	5.7	0.3	10.7	14.2	248	Spring
177	5.8	0.32	12.6	16.6	242	Spring
174	6.1	0.34	12.4	15.2	244	Spring
174	6.1	0.34	12.9	15.5	245	Spring
173	6.2	0.35	13.3	16.3	252	Spring
176	5.9	0.35	12.6	15	241	Spring
176	6	0.34	12.7	14.9	246	Spring
178	5.9	0.32	13.8	20.7	242	Spring
176	6.3	0.33	12.5	17	243	Spring
174	6.4	0.32	12.4	16	246	Spring
173	6.2	0.32	12.6	16.8	244	Spring
175	6.1	0.33	13.1	16.9	246	Spring
174	6.3	0.32	13.3	15	243	Spring
174	6.2	0.32	12.6	16.3	242	Spring
173	6.3	0.33	12.4	13.7	247	Spring
174	6.2	0.32	12.9	15.2	247	Spring
173	6.1	0.32	12.4	15	246	Spring
173	6.1	0.33	12.4	14.1	249	Spring
173	6.2	0.33	12.5	14.1	247	Spring
173	6.1	0.35	11.9	13.4	248	Spring
173	6.2	0.36	12.3	16.3	248	Spring
174	6.3	0.35	12.6	14.6	247	Spring
174	6.3	0.37	12	15.7	249	Spring
174	6.3	0.35	11.8	14.1	247	Spring
175	6.4	0.35	12.5	15.4	243	Spring
176	6.2	0.35	12.1	18.9	242	Spring
172	6.4	0.34	12.6	16.3	247	Spring
174	6.3	0.35	12	16.4	247	Spring
173	6.4	0.35	11.8	13.9	248	Spring
172	6.4	0.34	13.7	15.7	246	Spring
173	6.3	0.35	12.9	15.5	247	Spring
172	6.3	0.34	12.4	14.8	252	Spring
173	6.4	0.35	12.1	14.6	248	Spring
172	6.3	0.34	12.7	16.7	254	Spring
173	6.2	0.35	13.1	15.4	246	Spring
171	6.6	0.34	12.1	13.3	256	Spring
172	6.3	0.33	12.6	16.1	247	Spring
172	6.4	0.33	13.3	15.1	248	Spring
173	6.2	0.33	11.1	14.5	247	Spring
172	6.2	0.33	11.1	15.7	249	Spring
172	6.2	0.32	12.2	14.2	253	Spring
173	6.4	0.33	12.2	14	246	Spring
173	6.5	0.34	12.4	14.8	246	Spring
171	6.4	0.34	12.3	16.3	253	Spring
172	6.5	0.35	11.7	14.1	248	Spring
172	6.2	0.33	11.4	14	249	Spring
171	6.6	0.34	11.4	13.8	254	Spring
171	6.7	0.34	12.7	13.9	252	Spring
174	6.2	0.32	12.3	19.2	245	Spring
176	6.1	0.29	12.9	21	243	Spring
174	6.2	0.3	12.6	23.1	248	Spring
174	6	0.3	13.2	25.7	244	Spring
172	6.4	0.34	11.4	15	251	Spring
171	6.5	0.34	11.6	13.8	251	Spring
172	6.5	0.34	12.9	15.4	254	Spring
173	6.3	0.31	13.7	19	247	Spring
170	5.9	0.28	14.6	18.2	256	Spring
175	6.1	0.32	13.1	17.4	245	Spring
174	6.4	0.35	12.5	16.3	247	Spring
173	6.3	0.37	11.5	13.7	248	Spring
174	6.3	0.35	12.1	15.5	249	Spring
175	5.9	0.34	12.2	16.5	252	Spring
175	6.2	0.34	13.5	20.9	247	Spring
176	6	0.34	12.8	18.8	241	Spring
177	6	0.33	13	20.2	242	Spring
175	6.2	0.33	12.4	17.4	243	Spring
174	6.2	0.32	11.3	14.2	245	Spring
174	6	0.33	12.1	16.4	246	Spring
174	6	0.33	11.9	17.1	248	Spring
175	6.2	0.32	12.7	18.3	242	Spring
175	6	0.34	12.2	16.6	244	Spring
174	6.5	0.36	13.1	17.6	251	Spring
172	6.5	0.33	12.1	16.3	249	Spring
171	6.4	0.33	11.9	14.8	251	Spring
173	6.5	0.33	11.7	14.5	249	Spring
175	6.5	0.32	13.1	12.8	243	Spring
174	6.4	0.35	11.9	13.8	243	Spring
174	6.4	0.37	12.4	14.4	246	Spring
174	6.4	0.34	12.8	16.4	243	Spring
174	6.4	0.34	12.9	14.7	242	Spring
175	6.2	0.32	12.1	14.9	241	Spring
175	6.2	0.34	11.9	16.8	245	Spring
174	6.6	0.37	11.7	15.6	248	Spring
174	6.3	0.38	10.1	13.6	255	Spring
174	6.3	0.35	11.8	15.2	247	Spring
174	6.3	0.34	12.8	15.5	247	Spring
176	6.1	0.34	12.5	16	243	Spring
175	6.2	0.33	12	16.2	245	Spring
174	6.2	0.33	12.2	15.6	245	Spring
174	6.4	0.33	12.4	15.3	245	Spring
173	6.4	0.32	12.6	12.9	248	Spring
172	6.5	0.35	12.3	14.2	252	Spring
172	6.6	0.32	13.4	15.6	249	Spring
172	6.2	0.28	14.7	18.9	254	Spring
173	6.3	0.31	14.1	19.9	254	Spring
170	5.8	0.32	12.1	17.7	257	Spring
171	6.7	0.38	12.3	22.9	257	Spring
170	6.4	0.37	10.2	16.2	262	Spring
171	6.3	0.37	10.6	15.5	251	Spring
174	6.4	0.38	10.9	14.9	252	Spring
175	6.3	0.35	11.7	16.7	248	Spring
174	6.2	0.35	11.1	13.3	250	Spring
175	6.3	0.37	12.7	17.8	242	Spring
174	6.5	0.35	12.3	16.7	247	Spring
173	6.6	0.35	11.7	14.6	245	Spring
171	6.7	0.37	12.5	14.4	252	Spring
173	6.4	0.35	12.4	15.8	246	Spring
174	6.3	0.34	11.9	15.8	249	Spring
175	6.2	0.33	10.8	12.9	248	Spring
173	6.3	0.3	12.8	23.2	248	Spring
172	6.2	0.3	12.3	18.1	250	Spring
174	6.4	0.32	13	16	243	Spring
174	6.3	0.32	14	17.2	246	Spring
174	6.4	0.3	13.7	18.1	243	Spring
173	6.3	0.3	13.3	16	248	Spring
173	6.2	0.29	13.5	17.6	250	Spring
172	6.5	0.3	14.4	18.5	250	Spring
172	6.1	0.28	13.4	17.3	250	Spring
171	6.2	0.27	13.3	18.4	257	Spring
169	6.3	0.26	14.5	18.3	258	Spring
170	6	0.25	12.7	16.2	257	Spring
171	6.1	0.27	12	15.4	252	Spring
172	5.8	0.27	13.6	18.9	253	Spring
172	6.2	0.25	14.3	19.1	252	Spring
172	5.9	0.25	14.4	18.8	253	Spring
170	6.1	0.26	13.5	16.6	256	Spring
170	6.3	0.27	15	19	257	Spring
170	6.6	0.3	14.5	14.9	252	Spring
174	6.8	0.33	13.4	14.9	240	Spring
171	6.9	0.3	14.2	17.6	250	Spring
173	6.4	0.32	12.7	17.8	249	Spring
176	6.5	0.32	10	16.8	241	Spring
175	6.7	0.33	11.1	15.7	241	Spring
175	6.6	0.34	11.3	15.4	241	Spring
176	6.4	0.35	10.9	15.5	244	Spring
173	6.6	0.33	11.3	14.6	250	Spring
174	6.7	0.35	12	17.4	241	Spring
173	6.9	0.36	10.8	14.3	244	Spring
169	6.6	0.36	9.7	12.6	253	Spring
169	6.9	0.37	7.8	9.9	261	Spring
174	6	0.3	9.5	12.9	242	Spring
175	6.2	0.33	10.8	16.8	239	Spring
175	6.6	0.35	11.1	17.6	243	Spring
174	6.5	0.36	9.5	14.4	247	Spring
175	6.7	0.38	9.3	11.2	236	Spring
173	6.9	0.38	9	9.3	243	Spring
171	6.9	0.38	8.8	10.4	249	Spring
171	6.6	0.39	7.9	9.9	251	Spring
171	6.8	0.39	9.3	11.7	255	Spring
174	6.7	0.42	8.6	11.3	251	Spring
172	6.9	0.4	8.1	10.4	250	Spring
170	6.7	0.38	8.3	8.4	254	Spring
170	6.8	0.38	7.2	8.8	256	Spring
169	6.9	0.39	8.2	10	259	Spring
172	6.8	0.4	9.4	10.6	253	Spring
172	6.7	0.4	10.2	13.5	251	Spring
173	6.8	0.4	10.3	14.4	250	Spring
174	6.7	0.37	11.5	15.8	247	Spring
176	6.8	0.37	11.4	13.9	244	Spring
[truncated: 193 more rows]
